# Supplementary material for: A Modular Assembly Platform for Rapid Generation of DNA Constructs
Source: Sci Rep. 2016 Feb 18;6:16836. doi: 10.1038/srep16836 (PMC4757859; doi:10.1038/srep16836)
Supplement: Supplementary Tables [file srep16836-s2.xls]

## Sheet: Supplementary Table S1
Part Name	Compatibility	Size (bp)	F Primer	R Primer	Sequence
mCherry	gA	777	mCherry_F2	mCherry_R3	CTAACTCGAACGCTAGCTGTGCGATCGTTTACCATGGCAAGCAAGGGCGAGGAGGATAACATGGCCATCATCAAGGAATTTATGCGCTTCAAAGTTCACATGGAGGGCTCCGTGAACGGCCACGAGTTCGAGATCGAGGGCGAGGGCGAGGGCCGCCCCTACGAGGGCACCCAAACAGCCAAGCTGAAGGTTACCAAGGGTGGCCCCCTGCCCTTCGCCTGGGACATCCTGTCCCCTCAATTTATGTATGGCTCCAAGGCCTACGTGAAGCACCCCGCCGACATCCCCGACTACTTGAAGCTGTCCTTCCCCGAGGGCTTCAAGTGGGAGCGCGTGATGAACTTCGAGGACGGCGGCGTGGTGACCGTGACCCAGGACTCCTCCCTGCAAGACGGCGAG…
mCherry	gB	777	mCherry_F4	mCherry_R5	GACCCGACATTAGCGCTACAGCTTAAGCGGACCATGGCAAGCAAGGGCGAGGAGGATAACATGGCCATCATCAAGGAATTTATGCGCTTCAAAGTTCACATGGAGGGCTCCGTGAACGGCCACGAGTTCGAGATCGAGGGCGAGGGCGAGGGCCGCCCCTACGAGGGCACCCAAACAGCCAAGCTGAAGGTTACCAAGGGTGGCCCCCTGCCCTTCGCCTGGGACATCCTGTCCCCTCAATTTATGTATGGCTCCAAGGCCTACGTGAAGCACCCCGCCGACATCCCCGACTACTTGAAGCTGTCCTTCCCCGAGGGCTTCAAGTGGGAGCGCGTGATGAACTTCGAGGACGGCGGCGTGGTGACCGTGACCCAGGACTCCTCCCTGCAAGACGGCGAG…
mCherry	gC	777	mCherry_F2	mCherry_R5	CTAACTCGAACGCTAGCTGTGCGATCGTTTACCATGGCAAGCAAGGGCGAGGAGGATAACATGGCCATCATCAAGGAATTTATGCGCTTCAAAGTTCACATGGAGGGCTCCGTGAACGGCCACGAGTTCGAGATCGAGGGCGAGGGCGAGGGCCGCCCCTACGAGGGCACCCAAACAGCCAAGCTGAAGGTTACCAAGGGTGGCCCCCTGCCCTTCGCCTGGGACATCCTGTCCCCTCAATTTATGTATGGCTCCAAGGCCTACGTGAAGCACCCCGCCGACATCCCCGACTACTTGAAGCTGTCCTTCCCCGAGGGCTTCAAGTGGGAGCGCGTGATGAACTTCGAGGACGGCGGCGTGGTGACCGTGACCCAGGACTCCTCCCTGCAAGACGGCGAG…
CFP	gA	783	CFP_F2	CFP_R3	CTAACTCGAACGCTAGCTGTGCGATCGTTTACCATGGTGAGCAAGGGCGAGGAGCTGTTCACCGGGGTGGTGCCCATCCTGGTCGAGCTGGACGGCGACGTAAACGGCCACAAGTTCAGCGTGTCCGGCGAGGGCGAGGGCGATGCCACCTACGGCAAGCTGACCCTGAAGTTCATCTGCACCACCGGCAAGCTGCCCGTGCCCTGGCCCACCCTCGTGACCACCCTGACCTGGGGCGTGCAGTGCTTCAGCCGCTACCCCGACCACATGAAGCAGCACGACTTCTTCAAGTCCGCCATGCCCGAAGGCTACGTCCAGGAGCGCACCATCTTCTTCAAGGACGACGGCAACTACAAGACCCGCGCCGAGGTGAAGTTCGAGGGCGACACCCTGGTGAAC…
CFP	gB	783	CFP_F4	CFP_R5	GACCCGACATTAGCGCTACAGCTTAAGCGGACCATGGTGAGCAAGGGCGAGGAGCTGTTCACCGGGGTGGTGCCCATCCTGGTCGAGCTGGACGGCGACGTAAACGGCCACAAGTTCAGCGTGTCCGGCGAGGGCGAGGGCGATGCCACCTACGGCAAGCTGACCCTGAAGTTCATCTGCACCACCGGCAAGCTGCCCGTGCCCTGGCCCACCCTCGTGACCACCCTGACCTGGGGCGTGCAGTGCTTCAGCCGCTACCCCGACCACATGAAGCAGCACGACTTCTTCAAGTCCGCCATGCCCGAAGGCTACGTCCAGGAGCGCACCATCTTCTTCAAGGACGACGGCAACTACAAGACCCGCGCCGAGGTGAAGTTCGAGGGCGACACCCTGGTGAAC…
CFP	gC	783	CFP_F2	CFP_R5	CTAACTCGAACGCTAGCTGTGCGATCGTTTACCATGGTGAGCAAGGGCGAGGAGCTGTTCACCGGGGTGGTGCCCATCCTGGTCGAGCTGGACGGCGACGTAAACGGCCACAAGTTCAGCGTGTCCGGCGAGGGCGAGGGCGATGCCACCTACGGCAAGCTGACCCTGAAGTTCATCTGCACCACCGGCAAGCTGCCCGTGCCCTGGCCCACCCTCGTGACCACCCTGACCTGGGGCGTGCAGTGCTTCAGCCGCTACCCCGACCACATGAAGCAGCACGACTTCTTCAAGTCCGCCATGCCCGAAGGCTACGTCCAGGAGCGCACCATCTTCTTCAAGGACGACGGCAACTACAAGACCCGCGCCGAGGTGAAGTTCGAGGGCGACACCCTGGTGAAC…
GFP	gA	783	GFP_F2	GFP_R3	CTAACTCGAACGCTAGCTGTGCGATCGTTTACCATGGTGAGCAAGGGCGAGGAGCTGTTCACCGGGGTGGTGCCCATCCTGGTCGAGCTGGACGGCGACGTAAACGGCCACAAGTTCAGCGTGTCCGGCGAGGGCGAGGGCGATGCCACCTACGGCAAGCTGACCCTGAAGTTCATCTGCACCACCGGCAAGCTGCCCGTGCCCTGGCCCACCCTCGTGACCACCCTGACCTACGGCGTGCAGTGCTTCAGCCGCTACCCCGACCACATGAAGCAGCACGACTTCTTCAAGTCCGCCATGCCCGAAGGCTACGTCCAGGAGCGCACCATCTTCTTCAAGGACGACGGCAACTACAAGACCCGCGCCGAGGTGAAGTTCGAGGGCGACACCCTGGTGAAC…
GFP	gB	783	GFP_F4	GFP_R5	GACCCGACATTAGCGCTACAGCTTAAGCGGACCATGGTGAGCAAGGGCGAGGAGCTGTTCACCGGGGTGGTGCCCATCCTGGTCGAGCTGGACGGCGACGTAAACGGCCACAAGTTCAGCGTGTCCGGCGAGGGCGAGGGCGATGCCACCTACGGCAAGCTGACCCTGAAGTTCATCTGCACCACCGGCAAGCTGCCCGTGCCCTGGCCCACCCTCGTGACCACCCTGACCTACGGCGTGCAGTGCTTCAGCCGCTACCCCGACCACATGAAGCAGCACGACTTCTTCAAGTCCGCCATGCCCGAAGGCTACGTCCAGGAGCGCACCATCTTCTTCAAGGACGACGGCAACTACAAGACCCGCGCCGAGGTGAAGTTCGAGGGCGACACCCTGGTGAAC…
GFP	gC	783	GFP_F2	GFP_R5	CTAACTCGAACGCTAGCTGTGCGATCGTTTACCATGGTGAGCAAGGGCGAGGAGCTGTTCACCGGGGTGGTGCCCATCCTGGTCGAGCTGGACGGCGACGTAAACGGCCACAAGTTCAGCGTGTCCGGCGAGGGCGAGGGCGATGCCACCTACGGCAAGCTGACCCTGAAGTTCATCTGCACCACCGGCAAGCTGCCCGTGCCCTGGCCCACCCTCGTGACCACCCTGACCTACGGCGTGCAGTGCTTCAGCCGCTACCCCGACCACATGAAGCAGCACGACTTCTTCAAGTCCGCCATGCCCGAAGGCTACGTCCAGGAGCGCACCATCTTCTTCAAGGACGACGGCAACTACAAGACCCGCGCCGAGGTGAAGTTCGAGGGCGACACCCTGGTGAAC…
rtTA3	gA	1932	rtTA3_F2	rtTA3_R3	CTAACTCGAACGCTAGCTGTGCGATCGTTTACCATGAGTAGACTGGACAAGTCCAAGGTCATTAACGGAGCCCTGGAACTCCTGAACGGGGTGGGCATCGAGGGACTGACAACAAGAAAGCTCGCCCAGAAGCTTGGAGTGGAGCAGCCTACACTCTACTGGCACGTCAAAAACAAGAGAGCCCTTCTGGATGCACTCCCTATCGAAATGCTGGACAGACACCACACCCATTTTTGTCCTCTTGAAGGGGAGTCATGGCAGGACTTCCTTCGCAACAACGCCAAATCATATCGCTGTGCACTTCTGAGTCATAGAGATGGCGCCAAAGTGCATCTGGGCACGCGCCCCACCGAGAAACAGTATGAAACACTGGAGAACCAGCTGGCCTTTCTCTGTCAA…
rtTA3	gB	1932	rtTA3_F4	rtTA3_R5	GACCCGACATTAGCGCTACAGCTTAAGCGGACCATGAGTAGACTGGACAAGTCCAAGGTCATTAACGGAGCCCTGGAACTCCTGAACGGGGTGGGCATCGAGGGACTGACAACAAGAAAGCTCGCCCAGAAGCTTGGAGTGGAGCAGCCTACACTCTACTGGCACGTCAAAAACAAGAGAGCCCTTCTGGATGCACTCCCTATCGAAATGCTGGACAGACACCACACCCATTTTTGTCCTCTTGAAGGGGAGTCATGGCAGGACTTCCTTCGCAACAACGCCAAATCATATCGCTGTGCACTTCTGAGTCATAGAGATGGCGCCAAAGTGCATCTGGGCACGCGCCCCACCGAGAAACAGTATGAAACACTGGAGAACCAGCTGGCCTTTCTCTGTCAA…
rtTA3	gC	1932	rtTA3_F2	rtTA3_R5	CTAACTCGAACGCTAGCTGTGCGATCGTTTACCATGAGTAGACTGGACAAGTCCAAGGTCATTAACGGAGCCCTGGAACTCCTGAACGGGGTGGGCATCGAGGGACTGACAACAAGAAAGCTCGCCCAGAAGCTTGGAGTGGAGCAGCCTACACTCTACTGGCACGTCAAAAACAAGAGAGCCCTTCTGGATGCACTCCCTATCGAAATGCTGGACAGACACCACACCCATTTTTGTCCTCTTGAAGGGGAGTCATGGCAGGACTTCCTTCGCAACAACGCCAAATCATATCGCTGTGCACTTCTGAGTCATAGAGATGGCGCCAAAGTGCATCTGGGCACGCGCCCCACCGAGAAACAGTATGAAACACTGGAGAACCAGCTGGCCTTTCTCTGTCAA…
LucOS	gA	2199	LucOS_F2	LucOS_R3	CTAACTCGAACGCTAGCTGTGCGATCGTTTACCATGGAAGACGCCAAAAACATAAAGAAAGGCCCGGCGCCATTCTATCCGCTGGAAGATGGAACCGCTGGAGAGCAACTGCATAAGGCTATGAAGAGATACGCCCTGGTTCCTGGAACAATTGCTTTTACAGATGCACATATCGAGGTGGACATCACTTACGCTGAGTACTTCGAAATGTCCGTTCGGTTGGCAGAAGCTATGAAACGATATGGGCTGAATACAAATCACAGAATCGTCGTATGCAGTGAAAACTCTCTTCAATTCTTTATGCCGGTGTTGGGCGCGTTATTTATCGGAGTTGCAGTTGCGCCCGCGAACGACATTTATAATGAACGTGAATTGCTCAACAGTATGGGCATTTCGCAG…
LucOS	gB	2199	LucOS_F4	LucOS_R5	GACCCGACATTAGCGCTACAGCTTAAGCGGACCATGGAAGACGCCAAAAACATAAAGAAAGGCCCGGCGCCATTCTATCCGCTGGAAGATGGAACCGCTGGAGAGCAACTGCATAAGGCTATGAAGAGATACGCCCTGGTTCCTGGAACAATTGCTTTTACAGATGCACATATCGAGGTGGACATCACTTACGCTGAGTACTTCGAAATGTCCGTTCGGTTGGCAGAAGCTATGAAACGATATGGGCTGAATACAAATCACAGAATCGTCGTATGCAGTGAAAACTCTCTTCAATTCTTTATGCCGGTGTTGGGCGCGTTATTTATCGGAGTTGCAGTTGCGCCCGCGAACGACATTTATAATGAACGTGAATTGCTCAACAGTATGGGCATTTCGCAG…
LucOS	gC	2199	LucOS_F2	LucOS_R5	CTAACTCGAACGCTAGCTGTGCGATCGTTTACCATGGAAGACGCCAAAAACATAAAGAAAGGCCCGGCGCCATTCTATCCGCTGGAAGATGGAACCGCTGGAGAGCAACTGCATAAGGCTATGAAGAGATACGCCCTGGTTCCTGGAACAATTGCTTTTACAGATGCACATATCGAGGTGGACATCACTTACGCTGAGTACTTCGAAATGTCCGTTCGGTTGGCAGAAGCTATGAAACGATATGGGCTGAATACAAATCACAGAATCGTCGTATGCAGTGAAAACTCTCTTCAATTCTTTATGCCGGTGTTGGGCGCGTTATTTATCGGAGTTGCAGTTGCGCCCGCGAACGACATTTATAATGAACGTGAATTGCTCAACAGTATGGGCATTTCGCAG…
NLS-Cre	gA	1116	NLS-Cre_F2	NLS-Cre_R3	CTAACTCGAACGCTAGCTGTGCGATCGTTTACCATGCCCAAGAAGAAGAGGAAGGTGTCCAATTTACTGACCGTACACCAAAATTTGCCTGCATTACCGGTCGATGCAACGAGTGATGAGGTTCGCAAGAACCTGATGGACATGTTCAGGGATCGCCAGGCGTTTTCTGAGCATACCTGGAAAATGCTTCTGTCCGTTTGCCGGTCGTGGGCGGCATGGTGCAAGTTGAATAACCGGAAATGGTTTCCCGCAGAACCTGAAGATGTTCGCGATTATCTTCTATATCTTCAGGCGCGCGGTCTGGCAGTAAAAACTATCCAGCAACATTTGGGCCAGCTAAACATGCTTCATCGTCGGTCCGGGCTGCCACGACCAAGTGACAGCAATGCTGTTTCACTG…
NLS-Cre	gB	1116	NLS-Cre_F4	NLS-Cre_R5	GACCCGACATTAGCGCTACAGCTTAAGCGGACCATGCCCAAGAAGAAGAGGAAGGTGTCCAATTTACTGACCGTACACCAAAATTTGCCTGCATTACCGGTCGATGCAACGAGTGATGAGGTTCGCAAGAACCTGATGGACATGTTCAGGGATCGCCAGGCGTTTTCTGAGCATACCTGGAAAATGCTTCTGTCCGTTTGCCGGTCGTGGGCGGCATGGTGCAAGTTGAATAACCGGAAATGGTTTCCCGCAGAACCTGAAGATGTTCGCGATTATCTTCTATATCTTCAGGCGCGCGGTCTGGCAGTAAAAACTATCCAGCAACATTTGGGCCAGCTAAACATGCTTCATCGTCGGTCCGGGCTGCCACGACCAAGTGACAGCAATGCTGTTTCACTG…
NLS-Cre	gC	1116	NLS-Cre_F2	NLS-Cre_R5	CTAACTCGAACGCTAGCTGTGCGATCGTTTACCATGCCCAAGAAGAAGAGGAAGGTGTCCAATTTACTGACCGTACACCAAAATTTGCCTGCATTACCGGTCGATGCAACGAGTGATGAGGTTCGCAAGAACCTGATGGACATGTTCAGGGATCGCCAGGCGTTTTCTGAGCATACCTGGAAAATGCTTCTGTCCGTTTGCCGGTCGTGGGCGGCATGGTGCAAGTTGAATAACCGGAAATGGTTTCCCGCAGAACCTGAAGATGTTCGCGATTATCTTCTATATCTTCAGGCGCGCGGTCTGGCAGTAAAAACTATCCAGCAACATTTGGGCCAGCTAAACATGCTTCATCGTCGGTCCGGGCTGCCACGACCAAGTGACAGCAATGCTGTTTCACTG…
Thy1.1	gA	552	Thy1.1_F2	Thy1.1_R3	CTAACTCGAACGCTAGCTGTGCGATCGTTTACCATGAACCCAGCCATCAGCGTCGCTCTCCTGCTCTCAGTCTTGCAGGTGTCCCGAGGGCAGAAGGTGACCAGCCTGACAGCCTGCCTGGTGAACCAAAACCTTCGCCTGGACTGCCGCCATGAGAATAACACCAAGGATAACTCCATCCAGCATGAGTTCAGCCTGACCCGAGAGAAGAGGAAGCACGTGCTCTCAGGCACCCTCGGGATACCCGAGCACACGTACCGCTCCCGCGTCACCCTCTCCAACCAGCCCTATATCAAGGTCCTTACCCTAGCCAACTTCACCACCAAGGATGAGGGCGACTACTTTTGTGAGCTTCGAGTCTCGGGCGCGAATCCCATGAGCTCCAATAAAAGTATCAGT…
Thy1.1	gB	552	Thy1.1_F4	Thy1.1_R5	GACCCGACATTAGCGCTACAGCTTAAGCGGACCATGAACCCAGCCATCAGCGTCGCTCTCCTGCTCTCAGTCTTGCAGGTGTCCCGAGGGCAGAAGGTGACCAGCCTGACAGCCTGCCTGGTGAACCAAAACCTTCGCCTGGACTGCCGCCATGAGAATAACACCAAGGATAACTCCATCCAGCATGAGTTCAGCCTGACCCGAGAGAAGAGGAAGCACGTGCTCTCAGGCACCCTCGGGATACCCGAGCACACGTACCGCTCCCGCGTCACCCTCTCCAACCAGCCCTATATCAAGGTCCTTACCCTAGCCAACTTCACCACCAAGGATGAGGGCGACTACTTTTGTGAGCTTCGAGTCTCGGGCGCGAATCCCATGAGCTCCAATAAAAGTATCAGT…
Thy1.1	gC	552	Thy1.1_F2	Thy1.1_R5	CTAACTCGAACGCTAGCTGTGCGATCGTTTACCATGAACCCAGCCATCAGCGTCGCTCTCCTGCTCTCAGTCTTGCAGGTGTCCCGAGGGCAGAAGGTGACCAGCCTGACAGCCTGCCTGGTGAACCAAAACCTTCGCCTGGACTGCCGCCATGAGAATAACACCAAGGATAACTCCATCCAGCATGAGTTCAGCCTGACCCGAGAGAAGAGGAAGCACGTGCTCTCAGGCACCCTCGGGATACCCGAGCACACGTACCGCTCCCGCGTCACCCTCTCCAACCAGCCCTATATCAAGGTCCTTACCCTAGCCAACTTCACCACCAAGGATGAGGGCGACTACTTTTGTGAGCTTCGAGTCTCGGGCGCGAATCCCATGAGCTCCAATAAAAGTATCAGT…
FlpO	gA	1362	FlpO_F2	FlpO_R3	CTAACTCGAACGCTAGCTGTGCGATCGTTTACCATGGCTCCTAAGAAGAAGAGGAAGGTGATGAGCCAGTTCGACATCCTGTGCAAGACCCCCCCCAAGGTGCTGGTGCGGCAGTTCGTGGAGAGATTCGAGAGGCCCAGCGGCGAGAAGATCGCCAGCTGTGCCGCCGAGCTGACCTACCTGTGCTGGATGATCACCCACAACGGCACCGCCATCAAGAGGGCCACCTTCATGAGCTACAACACCATCATCAGCAACAGCCTGAGCTTCGACATCGTGAACAAGAGCCTGCAGTTCAAGTACAAGACCCAGAAGGCCACCATCCTGGAGGCCAGCCTGAAGAAGCTGATCCCCGCCTGGGAGTTCACCATCATCCCTTACAACGGCCAGAAGCACCAG…
FlpO	gB	1362	FlpO_F4	FlpO_R5	GACCCGACATTAGCGCTACAGCTTAAGCGGACCATGGCTCCTAAGAAGAAGAGGAAGGTGATGAGCCAGTTCGACATCCTGTGCAAGACCCCCCCCAAGGTGCTGGTGCGGCAGTTCGTGGAGAGATTCGAGAGGCCCAGCGGCGAGAAGATCGCCAGCTGTGCCGCCGAGCTGACCTACCTGTGCTGGATGATCACCCACAACGGCACCGCCATCAAGAGGGCCACCTTCATGAGCTACAACACCATCATCAGCAACAGCCTGAGCTTCGACATCGTGAACAAGAGCCTGCAGTTCAAGTACAAGACCCAGAAGGCCACCATCCTGGAGGCCAGCCTGAAGAAGCTGATCCCCGCCTGGGAGTTCACCATCATCCCTTACAACGGCCAGAAGCACCAG…
FlpO	gC	1362	FlpO_F2	FlpO_R5	CTAACTCGAACGCTAGCTGTGCGATCGTTTACCATGGCTCCTAAGAAGAAGAGGAAGGTGATGAGCCAGTTCGACATCCTGTGCAAGACCCCCCCCAAGGTGCTGGTGCGGCAGTTCGTGGAGAGATTCGAGAGGCCCAGCGGCGAGAAGATCGCCAGCTGTGCCGCCGAGCTGACCTACCTGTGCTGGATGATCACCCACAACGGCACCGCCATCAAGAGGGCCACCTTCATGAGCTACAACACCATCATCAGCAACAGCCTGAGCTTCGACATCGTGAACAAGAGCCTGCAGTTCAAGTACAAGACCCAGAAGGCCACCATCCTGGAGGCCAGCCTGAAGAAGCTGATCCCCGCCTGGGAGTTCACCATCATCCCTTACAACGGCCAGAAGCACCAG…
CreER	gA	2046	CreER_F2	CreER_R3	CTAACTCGAACGCTAGCTGTGCGATCGTTTACCATGTCCAATTTACTGACCGTACACCAAAATTTGCCTGCATTACCGGTCGATGCAACGAGTGATGAGGTTCGCAAGAACCTGATGGACATGTTCAGGGATCGCCAGGCGTTTTCTGAGCATACCTGGAAAATGCTTCTGTCCGTTTGCCGGTCGTGGGCGGCATGGTGCAAGTTGAATAACCGGAAATGGTTTCCCGCAGAACCTGAAGATGTTCGCGATTATCTTCTATATCTTCAGGCGCGCGGTCTGGCAGTAAAAACTATCCAGCAACATTTGGGCCAGCTAAACATGCTTCATCGTCGGTCCGGGCTGCCACGACCAAGTGACAGCAATGCTGTTTCACTGGTTATGCGGCGGATCCGAAAA…
CreER	gB	2046	CreER_F4	CreER_R5	GACCCGACATTAGCGCTACAGCTTAAGCGGACCATGTCCAATTTACTGACCGTACACCAAAATTTGCCTGCATTACCGGTCGATGCAACGAGTGATGAGGTTCGCAAGAACCTGATGGACATGTTCAGGGATCGCCAGGCGTTTTCTGAGCATACCTGGAAAATGCTTCTGTCCGTTTGCCGGTCGTGGGCGGCATGGTGCAAGTTGAATAACCGGAAATGGTTTCCCGCAGAACCTGAAGATGTTCGCGATTATCTTCTATATCTTCAGGCGCGCGGTCTGGCAGTAAAAACTATCCAGCAACATTTGGGCCAGCTAAACATGCTTCATCGTCGGTCCGGGCTGCCACGACCAAGTGACAGCAATGCTGTTTCACTGGTTATGCGGCGGATCCGAAAA…
CreER	gC	2046	CreER_F2	CreER_R5	CTAACTCGAACGCTAGCTGTGCGATCGTTTACCATGTCCAATTTACTGACCGTACACCAAAATTTGCCTGCATTACCGGTCGATGCAACGAGTGATGAGGTTCGCAAGAACCTGATGGACATGTTCAGGGATCGCCAGGCGTTTTCTGAGCATACCTGGAAAATGCTTCTGTCCGTTTGCCGGTCGTGGGCGGCATGGTGCAAGTTGAATAACCGGAAATGGTTTCCCGCAGAACCTGAAGATGTTCGCGATTATCTTCTATATCTTCAGGCGCGCGGTCTGGCAGTAAAAACTATCCAGCAACATTTGGGCCAGCTAAACATGCTTCATCGTCGGTCCGGGCTGCCACGACCAAGTGACAGCAATGCTGTTTCACTGGTTATGCGGCGGATCCGAAAA…
PuroR	gA	663	PuroR_F2	PuroR_R3	CTAACTCGAACGCTAGCTGTGCGATCGTTTACCATGACCGAGTACAAGCCCACGGTGCGCCTCGCCACCCGCGACGACGTCCCCAGGGCCGTACGCACCCTCGCCGCCGCGTTCGCCGACTACCCCGCCACGCGCCACACCGTCGATCCGGACCGCCACATCGAGCGGGTCACCGAGCTGCAAGAACTCTTCCTCACGCGCGTCGGGCTCGACATCGGCAAGGTGTGGGTCGCGGACGACGGCGCCGCGGTGGCGGTCTGGACCACGCCGGAGAGCGTCGAAGCGGGGGCGGTGTTCGCCGAGATCGGCCCGCGCATGGCCGAGTTGAGCGGTTCCCGGCTGGCCGCGCAGCAACAGATGGAAGGCCTCCTGGCGCCGCACCGGCCCAAGGAGCCCGCG…
PuroR	gB	663	PuroR_F4	PuroR_R5	GACCCGACATTAGCGCTACAGCTTAAGCGGACCATGACCGAGTACAAGCCCACGGTGCGCCTCGCCACCCGCGACGACGTCCCCAGGGCCGTACGCACCCTCGCCGCCGCGTTCGCCGACTACCCCGCCACGCGCCACACCGTCGATCCGGACCGCCACATCGAGCGGGTCACCGAGCTGCAAGAACTCTTCCTCACGCGCGTCGGGCTCGACATCGGCAAGGTGTGGGTCGCGGACGACGGCGCCGCGGTGGCGGTCTGGACCACGCCGGAGAGCGTCGAAGCGGGGGCGGTGTTCGCCGAGATCGGCCCGCGCATGGCCGAGTTGAGCGGTTCCCGGCTGGCCGCGCAGCAACAGATGGAAGGCCTCCTGGCGCCGCACCGGCCCAAGGAGCCCGCG…
PuroR	gC	663	PuroR_F2	PuroR_R5	CTAACTCGAACGCTAGCTGTGCGATCGTTTACCATGACCGAGTACAAGCCCACGGTGCGCCTCGCCACCCGCGACGACGTCCCCAGGGCCGTACGCACCCTCGCCGCCGCGTTCGCCGACTACCCCGCCACGCGCCACACCGTCGATCCGGACCGCCACATCGAGCGGGTCACCGAGCTGCAAGAACTCTTCCTCACGCGCGTCGGGCTCGACATCGGCAAGGTGTGGGTCGCGGACGACGGCGCCGCGGTGGCGGTCTGGACCACGCCGGAGAGCGTCGAAGCGGGGGCGGTGTTCGCCGAGATCGGCCCGCGCATGGCCGAGTTGAGCGGTTCCCGGCTGGCCGCGCAGCAACAGATGGAAGGCCTCCTGGCGCCGCACCGGCCCAAGGAGCCCGCG…
Clover	gA	783	Clover_F2	Clover_R3	CTAACTCGAACGCTAGCTGTGCGATCGTTTACCATGGTGAGCAAGGGCGAGGAGCTGTTCACCGGGGTGGTGCCCATCCTGGTCGAGCTGGACGGCGACGTAAACGGCCACAAGTTCAGCGTCCGCGGCGAGGGCGAGGGCGATGCCACCAACGGCAAGCTGACCCTGAAGTTCATCTGCACCACCGGCAAGCTGCCCGTGCCCTGGCCCACCCTCGTGACCACCTTCGGCTACGGCGTGGCCTGCTTCAGCCGCTACCCCGACCACATGAAGCAGCACGACTTCTTCAAGTCCGCCATGCCCGAAGGCTACGTCCAGGAGCGCACCATCTCTTTCAAGGACGACGGTACCTACAAGACCCGCGCCGAGGTGAAGTTCGAGGGCGACACCCTGGTGAAC…
Clover	gB	783	Clover_F4	Clover_R5	GACCCGACATTAGCGCTACAGCTTAAGCGGACCATGGTGAGCAAGGGCGAGGAGCTGTTCACCGGGGTGGTGCCCATCCTGGTCGAGCTGGACGGCGACGTAAACGGCCACAAGTTCAGCGTCCGCGGCGAGGGCGAGGGCGATGCCACCAACGGCAAGCTGACCCTGAAGTTCATCTGCACCACCGGCAAGCTGCCCGTGCCCTGGCCCACCCTCGTGACCACCTTCGGCTACGGCGTGGCCTGCTTCAGCCGCTACCCCGACCACATGAAGCAGCACGACTTCTTCAAGTCCGCCATGCCCGAAGGCTACGTCCAGGAGCGCACCATCTCTTTCAAGGACGACGGTACCTACAAGACCCGCGCCGAGGTGAAGTTCGAGGGCGACACCCTGGTGAAC…
Clover	gC	783	Clover_F2	Clover_R5	CTAACTCGAACGCTAGCTGTGCGATCGTTTACCATGGTGAGCAAGGGCGAGGAGCTGTTCACCGGGGTGGTGCCCATCCTGGTCGAGCTGGACGGCGACGTAAACGGCCACAAGTTCAGCGTCCGCGGCGAGGGCGAGGGCGATGCCACCAACGGCAAGCTGACCCTGAAGTTCATCTGCACCACCGGCAAGCTGCCCGTGCCCTGGCCCACCCTCGTGACCACCTTCGGCTACGGCGTGGCCTGCTTCAGCCGCTACCCCGACCACATGAAGCAGCACGACTTCTTCAAGTCCGCCATGCCCGAAGGCTACGTCCAGGAGCGCACCATCTCTTTCAAGGACGACGGTACCTACAAGACCCGCGCCGAGGTGAAGTTCGAGGGCGACACCCTGGTGAAC…
Citrine	gA	783	Citrine_F2	Citrine_R3	CTAACTCGAACGCTAGCTGTGCGATCGTTTACCATGGTGAGCAAGGGCGAGGAGCTGTTCACCGGGGTGGTGCCCATCCTGGTCGAGCTGGACGGCGACGTAAACGGCCACAAGTTCAGCGTGTCCGGCGAGGGCGAGGGCGATGCCACCTACGGCAAGCTGACCCTGAAGTTCATCTGCACCACCGGCAAGCTGCCCGTGCCCTGGCCCACCCTCGTGACCACCTTCGGCTACGGCCTGATGTGCTTCGCCCGCTACCCCGACCACATGAAGCAGCACGACTTCTTCAAGTCCGCCATGCCCGAAGGCTACGTCCAGGAGCGCACCATCTTCTTCAAGGACGACGGCAACTACAAGACCCGCGCCGAGGTGAAGTTCGAGGGCGACACCCTGGTGAAC…
Citrine	gB	783	Citrine_F4	Citrine_R5	GACCCGACATTAGCGCTACAGCTTAAGCGGACCATGGTGAGCAAGGGCGAGGAGCTGTTCACCGGGGTGGTGCCCATCCTGGTCGAGCTGGACGGCGACGTAAACGGCCACAAGTTCAGCGTGTCCGGCGAGGGCGAGGGCGATGCCACCTACGGCAAGCTGACCCTGAAGTTCATCTGCACCACCGGCAAGCTGCCCGTGCCCTGGCCCACCCTCGTGACCACCTTCGGCTACGGCCTGATGTGCTTCGCCCGCTACCCCGACCACATGAAGCAGCACGACTTCTTCAAGTCCGCCATGCCCGAAGGCTACGTCCAGGAGCGCACCATCTTCTTCAAGGACGACGGCAACTACAAGACCCGCGCCGAGGTGAAGTTCGAGGGCGACACCCTGGTGAAC…
Citrine	gC	783	Citrine_F2	Citrine_R5	CTAACTCGAACGCTAGCTGTGCGATCGTTTACCATGGTGAGCAAGGGCGAGGAGCTGTTCACCGGGGTGGTGCCCATCCTGGTCGAGCTGGACGGCGACGTAAACGGCCACAAGTTCAGCGTGTCCGGCGAGGGCGAGGGCGATGCCACCTACGGCAAGCTGACCCTGAAGTTCATCTGCACCACCGGCAAGCTGCCCGTGCCCTGGCCCACCCTCGTGACCACCTTCGGCTACGGCCTGATGTGCTTCGCCCGCTACCCCGACCACATGAAGCAGCACGACTTCTTCAAGTCCGCCATGCCCGAAGGCTACGTCCAGGAGCGCACCATCTTCTTCAAGGACGACGGCAACTACAAGACCCGCGCCGAGGTGAAGTTCGAGGGCGACACCCTGGTGAAC…
Cre-2A-GFP	gA	1910	Cre-2A-GFP_F2	Cre-2A-GFP_R3	CTAACTCGAACGCTAGCTGTGCGATCGTTTACCATGCCCAAGAAGAAGAGGAAGGTGTCCAATTTACTGACCGTACACCAAAATTTGCCTGCATTACCGGTCGATGCAACGAGTGATGAGGTTCGCAAGAACCTGATGGACATGTTCAGGGATCGCCAGGCGTTTTCTGAGCATACCTGGAAAATGCTTCTGTCCGTTTGCCGGTCGTGGGCGGCATGGTGCAAGTTGAATAACCGGAAATGGTTTCCCGCAGAACCTGAAGATGTTCGCGATTATCTTCTATATCTTCAGGCGCGCGGTCTGGCAGTAAAAACTATCCAGCAACATTTGGGCCAGCTAAACATGCTTCATCGTCGGTCCGGGCTGCCACGACCAAGTGACAGCAATGCTGTTTCACTG…
Cre-2A-GFP	gB	1910	Cre-2A-GFP_F4	Cre-2A-GFP_R5	GACCCGACATTAGCGCTACAGCTTAAGCGGACCATGCCCAAGAAGAAGAGGAAGGTGTCCAATTTACTGACCGTACACCAAAATTTGCCTGCATTACCGGTCGATGCAACGAGTGATGAGGTTCGCAAGAACCTGATGGACATGTTCAGGGATCGCCAGGCGTTTTCTGAGCATACCTGGAAAATGCTTCTGTCCGTTTGCCGGTCGTGGGCGGCATGGTGCAAGTTGAATAACCGGAAATGGTTTCCCGCAGAACCTGAAGATGTTCGCGATTATCTTCTATATCTTCAGGCGCGCGGTCTGGCAGTAAAAACTATCCAGCAACATTTGGGCCAGCTAAACATGCTTCATCGTCGGTCCGGGCTGCCACGACCAAGTGACAGCAATGCTGTTTCACTG…
Cre-2A-GFP	gC	1910	Cre-2A-GFP_F2	Cre-2A-GFP_R5	CTAACTCGAACGCTAGCTGTGCGATCGTTTACCATGCCCAAGAAGAAGAGGAAGGTGTCCAATTTACTGACCGTACACCAAAATTTGCCTGCATTACCGGTCGATGCAACGAGTGATGAGGTTCGCAAGAACCTGATGGACATGTTCAGGGATCGCCAGGCGTTTTCTGAGCATACCTGGAAAATGCTTCTGTCCGTTTGCCGGTCGTGGGCGGCATGGTGCAAGTTGAATAACCGGAAATGGTTTCCCGCAGAACCTGAAGATGTTCGCGATTATCTTCTATATCTTCAGGCGCGCGGTCTGGCAGTAAAAACTATCCAGCAACATTTGGGCCAGCTAAACATGCTTCATCGTCGGTCCGGGCTGCCACGACCAAGTGACAGCAATGCTGTTTCACTG…
mEOS2	gA	744	mEOS2_F2	mEOS2_R3	CTAACTCGAACGCTAGCTGTGCGATCGTTTACCATGAGTGCGATTAAGCCAGACATGAAGATCAAACTCCGTATGGAAGGCAACGTAAACGGGCACCACTTTGTGATCGACGGAGATGGTACAGGCAAGCCTTTTGAGGGAAAACAGAGTATGGATCTTGAAGTCAAAGAGGGCGGACCTCTGCCTTTTGCCTTTGATATCCTGACCACTGCATTCCATTACGGCAACAGGGTATTCGCCAAATATCCAGACAACATACAAGACTATTTTAAGCAGTCGTTTCCTAAGGGGTATTCGTGGGAACGAAGCTTGACTTTCGAAGACGGGGGCATTTGCATTGCCAGAAACGACATAACAATGGAAGGGGACACTTTCTATAATAAAGTTCGATTTTATGGT…
mEOS2	gB	744	mEOS2_F4	mEOS2_R5	GACCCGACATTAGCGCTACAGCTTAAGCGGACCATGAGTGCGATTAAGCCAGACATGAAGATCAAACTCCGTATGGAAGGCAACGTAAACGGGCACCACTTTGTGATCGACGGAGATGGTACAGGCAAGCCTTTTGAGGGAAAACAGAGTATGGATCTTGAAGTCAAAGAGGGCGGACCTCTGCCTTTTGCCTTTGATATCCTGACCACTGCATTCCATTACGGCAACAGGGTATTCGCCAAATATCCAGACAACATACAAGACTATTTTAAGCAGTCGTTTCCTAAGGGGTATTCGTGGGAACGAAGCTTGACTTTCGAAGACGGGGGCATTTGCATTGCCAGAAACGACATAACAATGGAAGGGGACACTTTCTATAATAAAGTTCGATTTTATGGT…
mEOS2	gC	744	mEOS2_F2	mEOS2_R5	CTAACTCGAACGCTAGCTGTGCGATCGTTTACCATGAGTGCGATTAAGCCAGACATGAAGATCAAACTCCGTATGGAAGGCAACGTAAACGGGCACCACTTTGTGATCGACGGAGATGGTACAGGCAAGCCTTTTGAGGGAAAACAGAGTATGGATCTTGAAGTCAAAGAGGGCGGACCTCTGCCTTTTGCCTTTGATATCCTGACCACTGCATTCCATTACGGCAACAGGGTATTCGCCAAATATCCAGACAACATACAAGACTATTTTAAGCAGTCGTTTCCTAAGGGGTATTCGTGGGAACGAAGCTTGACTTTCGAAGACGGGGGCATTTGCATTGCCAGAAACGACATAACAATGGAAGGGGACACTTTCTATAATAAAGTTCGATTTTATGGT…
Dendra2	gA	756	Dendra2_F2	Dendra2_R3	CTAACTCGAACGCTAGCTGTGCGATCGTTTACCATGAACACCCCGGGAATTAACCTGATCAAGGAGGACATGCGCGTGAAGGTGCACATGGAGGGCAACGTGAACGGCCACGCCTTCGTGATCGAGGGCGAGGGCAAGGGCAAGCCCTACGAGGGCACCCAGACCGCCAACCTGACCGTGAAGGAGGGCGCCCCCCTGCCCTTCAGCTACGACATCCTGACCACCGCCGTGCACTACGGCAACCGGGTGTTCACCAAGTACCCCGAGGACATCCCCGACTACTTCAAGCAGAGCTTCCCCGAGGGCTACAGCTGGGAGCGCACCATGACCTTCGAGGACAAGGGCATCTGCACCATCCGCAGCGACATCAGCCTGGAGGGCGACTGCTTCTTCCAGAAC…
Dendra2	gB	756	Dendra2_F4	Dendra2_R5	GACCCGACATTAGCGCTACAGCTTAAGCGGACCATGAACACCCCGGGAATTAACCTGATCAAGGAGGACATGCGCGTGAAGGTGCACATGGAGGGCAACGTGAACGGCCACGCCTTCGTGATCGAGGGCGAGGGCAAGGGCAAGCCCTACGAGGGCACCCAGACCGCCAACCTGACCGTGAAGGAGGGCGCCCCCCTGCCCTTCAGCTACGACATCCTGACCACCGCCGTGCACTACGGCAACCGGGTGTTCACCAAGTACCCCGAGGACATCCCCGACTACTTCAAGCAGAGCTTCCCCGAGGGCTACAGCTGGGAGCGCACCATGACCTTCGAGGACAAGGGCATCTGCACCATCCGCAGCGACATCAGCCTGGAGGGCGACTGCTTCTTCCAGAAC…
Dendra2	gC	756	Dendra2_F2	Dendra2_R5	CTAACTCGAACGCTAGCTGTGCGATCGTTTACCATGAACACCCCGGGAATTAACCTGATCAAGGAGGACATGCGCGTGAAGGTGCACATGGAGGGCAACGTGAACGGCCACGCCTTCGTGATCGAGGGCGAGGGCAAGGGCAAGCCCTACGAGGGCACCCAGACCGCCAACCTGACCGTGAAGGAGGGCGCCCCCCTGCCCTTCAGCTACGACATCCTGACCACCGCCGTGCACTACGGCAACCGGGTGTTCACCAAGTACCCCGAGGACATCCCCGACTACTTCAAGCAGAGCTTCCCCGAGGGCTACAGCTGGGAGCGCACCATGACCTTCGAGGACAAGGGCATCTGCACCATCCGCAGCGACATCAGCCTGGAGGGCGACTGCTTCTTCCAGAAC…
GFP-OS	gA	1264	GFP-OS_F2	GFP-OS_R3	CTAACTCGAACGCTAGCTGTGCGATCGTTTACCATGGTGAGCAAGGGCGAGGAGCTGTTCACCGGGGTGGTGCCCATCCTGGTCGAGCTGGACGGCGACGTAAACGGCCACAAGTTCAGCGTGTCCGGCGAGGGCGAGGGCGATGCCACCTACGGCAAGCTGACCCTGAAGTTCATCTGCACCACCGGCAAGCTGCCCGTGCCCTGGCCCACCCTCGTGACCACCCTGACCTACGGCGTGCAGTGCTTCAGCCGCTACCCCGACCACATGAAGCAGCACGACTTCTTCAAGTCCGCCATGCCCGAAGGCTACGTCCAGGAGCGCACCATCTTCTTCAAGGACGACGGCAACTACAAGACCCGCGCCGAGGTGAAGTTCGAGGGCGACACCCTGGTGAAC…
GFP-OS	gB	1264	GFP-OS_F4	GFP-OS_R5	GACCCGACATTAGCGCTACAGCTTAAGCGGACCATGGTGAGCAAGGGCGAGGAGCTGTTCACCGGGGTGGTGCCCATCCTGGTCGAGCTGGACGGCGACGTAAACGGCCACAAGTTCAGCGTGTCCGGCGAGGGCGAGGGCGATGCCACCTACGGCAAGCTGACCCTGAAGTTCATCTGCACCACCGGCAAGCTGCCCGTGCCCTGGCCCACCCTCGTGACCACCCTGACCTACGGCGTGCAGTGCTTCAGCCGCTACCCCGACCACATGAAGCAGCACGACTTCTTCAAGTCCGCCATGCCCGAAGGCTACGTCCAGGAGCGCACCATCTTCTTCAAGGACGACGGCAACTACAAGACCCGCGCCGAGGTGAAGTTCGAGGGCGACACCCTGGTGAAC…
GFP-OS	gC	1264	GFP-OS_F2	GFP-OS_R5	CTAACTCGAACGCTAGCTGTGCGATCGTTTACCATGGTGAGCAAGGGCGAGGAGCTGTTCACCGGGGTGGTGCCCATCCTGGTCGAGCTGGACGGCGACGTAAACGGCCACAAGTTCAGCGTGTCCGGCGAGGGCGAGGGCGATGCCACCTACGGCAAGCTGACCCTGAAGTTCATCTGCACCACCGGCAAGCTGCCCGTGCCCTGGCCCACCCTCGTGACCACCCTGACCTACGGCGTGCAGTGCTTCAGCCGCTACCCCGACCACATGAAGCAGCACGACTTCTTCAAGTCCGCCATGCCCGAAGGCTACGTCCAGGAGCGCACCATCTTCTTCAAGGACGACGGCAACTACAAGACCCGCGCCGAGGTGAAGTTCGAGGGCGACACCCTGGTGAAC…
Rae1d	gA	813	Rae1d_F2	Rae1d_R3	CTAACTCGAACGCTAGCTGTGCGATCGTTTACCATGGCCAAGGCAGCAGTGACCAAGCGCCATCATTTTATGATTCAGAAGCTGTTAATTCTACTGAGCTATGGATACACCAACGGGCTAGATGATGCACACTCTCTTAGGTGCAACTTGACCATCAAGGCTCCTACCCCAGCAGATGAAGTGAAGTGCTTCGTGGGTGAAATACTTATCCTCCATTTAAGTAACATAAACAAGACCATGACTTCAGGTGACCCAGGGGAGACAGCAAATGCCACTGAAGTGGGGGAATGTTTAACACAACCTCTGAAAGATTTGTGCCAGAAGTTGAGGGACAAGGTGTCTAACACCAAAGTGGACACTCACAAGACCAATGGTTACCCACATTTACAAGTCACCATG…
Rae1d	gB	813	Rae1d_F4	Rae1d_R5	GACCCGACATTAGCGCTACAGCTTAAGCGGACCATGGCCAAGGCAGCAGTGACCAAGCGCCATCATTTTATGATTCAGAAGCTGTTAATTCTACTGAGCTATGGATACACCAACGGGCTAGATGATGCACACTCTCTTAGGTGCAACTTGACCATCAAGGCTCCTACCCCAGCAGATGAAGTGAAGTGCTTCGTGGGTGAAATACTTATCCTCCATTTAAGTAACATAAACAAGACCATGACTTCAGGTGACCCAGGGGAGACAGCAAATGCCACTGAAGTGGGGGAATGTTTAACACAACCTCTGAAAGATTTGTGCCAGAAGTTGAGGGACAAGGTGTCTAACACCAAAGTGGACACTCACAAGACCAATGGTTACCCACATTTACAAGTCACCATG…
Rae1d	gC	813	Rae1d_F2	Rae1d_R5	CTAACTCGAACGCTAGCTGTGCGATCGTTTACCATGGCCAAGGCAGCAGTGACCAAGCGCCATCATTTTATGATTCAGAAGCTGTTAATTCTACTGAGCTATGGATACACCAACGGGCTAGATGATGCACACTCTCTTAGGTGCAACTTGACCATCAAGGCTCCTACCCCAGCAGATGAAGTGAAGTGCTTCGTGGGTGAAATACTTATCCTCCATTTAAGTAACATAAACAAGACCATGACTTCAGGTGACCCAGGGGAGACAGCAAATGCCACTGAAGTGGGGGAATGTTTAACACAACCTCTGAAAGATTTGTGCCAGAAGTTGAGGGACAAGGTGTCTAACACCAAAGTGGACACTCACAAGACCAATGGTTACCCACATTTACAAGTCACCATG…
BlastR	gA	462	BlastR_F2	BlastR_R3	CTAACTCGAACGCTAGCTGTGCGATCGTTTACCATGGCCAAGCCTTTGTCTCAAGAAGAATCCACCCTCATTGAAAGAGCAACGGCTACAATCAACAGCATCCCCATCTCTGAAGACTACAGCGTCGCCAGCGCAGCTCTCTCTAGCGACGGCCGCATCTTCACTGGTGTCAATGTATATCATTTTACTGGGGGACCTTGTGCAGAACTCGTGGTGCTGGGCACTGCTGCTGCTGCGGCAGCTGGCAACCTGACTTGTATCGTCGCGATCGGAAATGAGAACAGGGGCATCTTGAGCCCCTGCGGACGGTGCCGACAGGTGCTTCTCGATCTGCATCCTGGGATCAAAGCCATAGTGAAGGACAGTGATGGACAGCCGACGGCAGTTGGGATTCGTGAA…
BlastR	gB	462	BlastR_F4	BlastR_R5	GACCCGACATTAGCGCTACAGCTTAAGCGGACCATGGCCAAGCCTTTGTCTCAAGAAGAATCCACCCTCATTGAAAGAGCAACGGCTACAATCAACAGCATCCCCATCTCTGAAGACTACAGCGTCGCCAGCGCAGCTCTCTCTAGCGACGGCCGCATCTTCACTGGTGTCAATGTATATCATTTTACTGGGGGACCTTGTGCAGAACTCGTGGTGCTGGGCACTGCTGCTGCTGCGGCAGCTGGCAACCTGACTTGTATCGTCGCGATCGGAAATGAGAACAGGGGCATCTTGAGCCCCTGCGGACGGTGCCGACAGGTGCTTCTCGATCTGCATCCTGGGATCAAAGCCATAGTGAAGGACAGTGATGGACAGCCGACGGCAGTTGGGATTCGTGAA…
BlastR	gC	462	BlastR_F2	BlastR_R5	CTAACTCGAACGCTAGCTGTGCGATCGTTTACCATGGCCAAGCCTTTGTCTCAAGAAGAATCCACCCTCATTGAAAGAGCAACGGCTACAATCAACAGCATCCCCATCTCTGAAGACTACAGCGTCGCCAGCGCAGCTCTCTCTAGCGACGGCCGCATCTTCACTGGTGTCAATGTATATCATTTTACTGGGGGACCTTGTGCAGAACTCGTGGTGCTGGGCACTGCTGCTGCTGCGGCAGCTGGCAACCTGACTTGTATCGTCGCGATCGGAAATGAGAACAGGGGCATCTTGAGCCCCTGCGGACGGTGCCGACAGGTGCTTCTCGATCTGCATCCTGGGATCAAAGCCATAGTGAAGGACAGTGATGGACAGCCGACGGCAGTTGGGATTCGTGAA…
Venus	gA	870	Venus_F2	Venus_R3	CTAACTCGAACGCTAGCTGTGCGATCGTTTACCATGGTGAGCAAGGGCGAGGAGCTGTTCACCGGGGTGGTGCCCATCCTGGTCGAGCTGGACGGCGACGTTAACGGCCACAAGTTCAGCGTGTCCGGCGAGGGCGAGGGCGATGCCACCTACGGCAAGCTGACCCTGAAGTTAATCTGCACCACCGGCAAGCTGCCCGTGCCCTGGCCCACCCTCGTGACCACCCTTGGCTACGGCCTGAAGTGCTTCGCCCGCTACCCCGACCACATGAAGCAGCACGACTTCTTCAAGTCCGCCATGCCCGAAGGCTACGTCCAGGAGCGCACCATCTTCTTCAAAGACGACGGCAACTACAAGACCCGCGCCGAGGTGAAGTTCGAGGGCGACACCCTGGTGAAC…
Venus	gB	870	Venus_F4	Venus_R5	GACCCGACATTAGCGCTACAGCTTAAGCGGACCATGGTGAGCAAGGGCGAGGAGCTGTTCACCGGGGTGGTGCCCATCCTGGTCGAGCTGGACGGCGACGTTAACGGCCACAAGTTCAGCGTGTCCGGCGAGGGCGAGGGCGATGCCACCTACGGCAAGCTGACCCTGAAGTTAATCTGCACCACCGGCAAGCTGCCCGTGCCCTGGCCCACCCTCGTGACCACCCTTGGCTACGGCCTGAAGTGCTTCGCCCGCTACCCCGACCACATGAAGCAGCACGACTTCTTCAAGTCCGCCATGCCCGAAGGCTACGTCCAGGAGCGCACCATCTTCTTCAAAGACGACGGCAACTACAAGACCCGCGCCGAGGTGAAGTTCGAGGGCGACACCCTGGTGAAC…
Venus	gC	870	Venus_F2	Venus_R5	CTAACTCGAACGCTAGCTGTGCGATCGTTTACCATGGTGAGCAAGGGCGAGGAGCTGTTCACCGGGGTGGTGCCCATCCTGGTCGAGCTGGACGGCGACGTTAACGGCCACAAGTTCAGCGTGTCCGGCGAGGGCGAGGGCGATGCCACCTACGGCAAGCTGACCCTGAAGTTAATCTGCACCACCGGCAAGCTGCCCGTGCCCTGGCCCACCCTCGTGACCACCCTTGGCTACGGCCTGAAGTGCTTCGCCCGCTACCCCGACCACATGAAGCAGCACGACTTCTTCAAGTCCGCCATGCCCGAAGGCTACGTCCAGGAGCGCACCATCTTCTTCAAAGACGACGGCAACTACAAGACCCGCGCCGAGGTGAAGTTCGAGGGCGACACCCTGGTGAAC…
tdTomato	gA	1497	tdTomato_F2	tdTomato_R3	CTAACTCGAACGCTAGCTGTGCGATCGTTTACCATGGTCTCCAAGAAGGGCGAGGAGGTCATCAAAGAGTTCATGCGCTTCAAAGTGCGCATGGAGGGCTCCATGAACGGCCACGAGTTCGAGATCGAGGGCGAGGGCGAGGGCCGCCCCTACGAGGGCACCCAGACCGCCAAGCTGAAGGTGACCAAGGGCGGCCCCCTGCCCTTCGCCTGGGACATCCTGTCCCCCCAGTTCATGTACGGCTCCAAGGCGTACGTGAAGCACCCCGCCGACATCCCCGATTACAAGAAGCTGTCCTTCCCCGAGGGCTTCAAGTGGGAGCGCGTGATGAACTTCGAGGACGGCGGTCTGGTGACCGTGACCCAGGACTCCTCCCTGCAGGACGGCACGCTGATCTAC…
tdTomato	gB	1497	tdTomato_F4	tdTomato_R5	GACCCGACATTAGCGCTACAGCTTAAGCGGACCATGGTCTCCAAGAAGGGCGAGGAGGTCATCAAAGAGTTCATGCGCTTCAAAGTGCGCATGGAGGGCTCCATGAACGGCCACGAGTTCGAGATCGAGGGCGAGGGCGAGGGCCGCCCCTACGAGGGCACCCAGACCGCCAAGCTGAAGGTGACCAAGGGCGGCCCCCTGCCCTTCGCCTGGGACATCCTGTCCCCCCAGTTCATGTACGGCTCCAAGGCGTACGTGAAGCACCCCGCCGACATCCCCGATTACAAGAAGCTGTCCTTCCCCGAGGGCTTCAAGTGGGAGCGCGTGATGAACTTCGAGGACGGCGGTCTGGTGACCGTGACCCAGGACTCCTCCCTGCAGGACGGCACGCTGATCTAC…
tdTomato	gC	1497	tdTomato_F2	tdTomato_R5	CTAACTCGAACGCTAGCTGTGCGATCGTTTACCATGGTCTCCAAGAAGGGCGAGGAGGTCATCAAAGAGTTCATGCGCTTCAAAGTGCGCATGGAGGGCTCCATGAACGGCCACGAGTTCGAGATCGAGGGCGAGGGCGAGGGCCGCCCCTACGAGGGCACCCAGACCGCCAAGCTGAAGGTGACCAAGGGCGGCCCCCTGCCCTTCGCCTGGGACATCCTGTCCCCCCAGTTCATGTACGGCTCCAAGGCGTACGTGAAGCACCCCGCCGACATCCCCGATTACAAGAAGCTGTCCTTCCCCGAGGGCTTCAAGTGGGAGCGCGTGATGAACTTCGAGGACGGCGGTCTGGTGACCGTGACCCAGGACTCCTCCCTGCAGGACGGCACGCTGATCTAC…
tdTomato-OS	gA	1971	tdTomato-OS_F2	tdTomato-OS_R3	CTAACTCGAACGCTAGCTGTGCGATCGTTTACCATGGTGAGCAAGGGCGAGGAGGTCATCAAAGAGTTCATGCGCTTCAAGGTGCGCATGGAGGGCTCCATGAACGGCCACGAGTTCGAGATCGAGGGCGAGGGCGAGGGCCGCCCCTACGAGGGCACCCAGACCGCCAAGCTGAAGGTGACCAAGGGCGGCCCCCTGCCCTTCGCCTGGGACATCCTGTCCCCCCAGTTCATGTACGGCTCCAAGGCGTACGTGAAGCACCCCGCCGACATCCCCGATTACAAGAAGCTGTCCTTCCCCGAGGGCTTCAAGTGGGAGCGCGTGATGAACTTCGAGGACGGCGGTCTGGTGACCGTGACCCAGGACTCCTCCCTGCAGGACGGCACGCTGATCTACAAG…
tdTomato-OS	gB	1971	tdTomato-OS_F4	tdTomato-OS_R5	GACCCGACATTAGCGCTACAGCTTAAGCGGACCATGGTGAGCAAGGGCGAGGAGGTCATCAAAGAGTTCATGCGCTTCAAGGTGCGCATGGAGGGCTCCATGAACGGCCACGAGTTCGAGATCGAGGGCGAGGGCGAGGGCCGCCCCTACGAGGGCACCCAGACCGCCAAGCTGAAGGTGACCAAGGGCGGCCCCCTGCCCTTCGCCTGGGACATCCTGTCCCCCCAGTTCATGTACGGCTCCAAGGCGTACGTGAAGCACCCCGCCGACATCCCCGATTACAAGAAGCTGTCCTTCCCCGAGGGCTTCAAGTGGGAGCGCGTGATGAACTTCGAGGACGGCGGTCTGGTGACCGTGACCCAGGACTCCTCCCTGCAGGACGGCACGCTGATCTACAAG…
tdTomato-OS	gC	1971	tdTomato-OS_F2	tdTomato-OS_R5	CTAACTCGAACGCTAGCTGTGCGATCGTTTACCATGGTGAGCAAGGGCGAGGAGGTCATCAAAGAGTTCATGCGCTTCAAGGTGCGCATGGAGGGCTCCATGAACGGCCACGAGTTCGAGATCGAGGGCGAGGGCGAGGGCCGCCCCTACGAGGGCACCCAGACCGCCAAGCTGAAGGTGACCAAGGGCGGCCCCCTGCCCTTCGCCTGGGACATCCTGTCCCCCCAGTTCATGTACGGCTCCAAGGCGTACGTGAAGCACCCCGCCGACATCCCCGATTACAAGAAGCTGTCCTTCCCCGAGGGCTTCAAGTGGGAGCGCGTGATGAACTTCGAGGACGGCGGTCTGGTGACCGTGACCCAGGACTCCTCCCTGCAGGACGGCACGCTGATCTACAAG…
Luciferase	gA	1716	Luciferase_F2	Luciferase_R3	CTAACTCGAACGCTAGCTGTGCGATCGTTTACCATGGAAGACGCCAAAAACATAAAGAAAGGCCCGGCGCCATTCTATCCGCTGGAAGATGGAACCGCTGGAGAGCAACTGCATAAGGCTATGAAGAGATACGCCCTGGTTCCTGGAACAATTGCTTTTACAGATGCACATATCGAGGTGGACATCACTTACGCTGAGTACTTCGAAATGTCCGTTCGGTTGGCAGAAGCTATGAAACGATATGGGCTGAATACAAATCACAGAATCGTCGTATGCAGTGAAAACTCTCTTCAATTCTTTATGCCGGTGTTGGGCGCGTTATTTATCGGAGTTGCAGTTGCGCCCGCGAACGACATTTATAATGAACGTGAATTGCTCAACAGTATGGGCATTTCGCAG…
Luciferase	gB	1716	Luciferase_F4	Luciferase_R5	GACCCGACATTAGCGCTACAGCTTAAGCGGACCATGGAAGACGCCAAAAACATAAAGAAAGGCCCGGCGCCATTCTATCCGCTGGAAGATGGAACCGCTGGAGAGCAACTGCATAAGGCTATGAAGAGATACGCCCTGGTTCCTGGAACAATTGCTTTTACAGATGCACATATCGAGGTGGACATCACTTACGCTGAGTACTTCGAAATGTCCGTTCGGTTGGCAGAAGCTATGAAACGATATGGGCTGAATACAAATCACAGAATCGTCGTATGCAGTGAAAACTCTCTTCAATTCTTTATGCCGGTGTTGGGCGCGTTATTTATCGGAGTTGCAGTTGCGCCCGCGAACGACATTTATAATGAACGTGAATTGCTCAACAGTATGGGCATTTCGCAG…
Luciferase	gC	1716	Luciferase_F2	Luciferase_R5	CTAACTCGAACGCTAGCTGTGCGATCGTTTACCATGGAAGACGCCAAAAACATAAAGAAAGGCCCGGCGCCATTCTATCCGCTGGAAGATGGAACCGCTGGAGAGCAACTGCATAAGGCTATGAAGAGATACGCCCTGGTTCCTGGAACAATTGCTTTTACAGATGCACATATCGAGGTGGACATCACTTACGCTGAGTACTTCGAAATGTCCGTTCGGTTGGCAGAAGCTATGAAACGATATGGGCTGAATACAAATCACAGAATCGTCGTATGCAGTGAAAACTCTCTTCAATTCTTTATGCCGGTGTTGGGCGCGTTATTTATCGGAGTTGCAGTTGCGCCCGCGAACGACATTTATAATGAACGTGAATTGCTCAACAGTATGGGCATTTCGCAG…
BlaM	gA	726	BlaM_F2	BlaM_R3	CTAACTCGAACGCTAGCTGTGCGATCGTTTACCATGAGCACTTTTAAAGTTCTGCTATGTGGCGCGGTATTATCCCGTATTGACGCCGGGCAAGAGCAACTCGGTCGCCGCATACACTATTCTCAGAATGACTTGGTTGAGTACTCACCAGTCACAGAAAAGCATCTTACGGATGGCATGACAGTAAGAGAATTATGCAGTGCTGCCATAACCATGAGTGATAACACTGCGGCCAACTTACTTCTGACAACGATCGGAGGACCGAAGGAGCTAACCGCTTTTTTGCACAACATGGGGGATCATGTAACTCGCCTTGATCGTTGGGAACCGGAGCTGAATGAAGCCATACCAAACGACGAGCGTGACACCACGATGCCTGTAGCAATGGCAACAACGTTG…
BlaM	gB	726	BlaM_F4	BlaM_R5	GACCCGACATTAGCGCTACAGCTTAAGCGGACCATGAGCACTTTTAAAGTTCTGCTATGTGGCGCGGTATTATCCCGTATTGACGCCGGGCAAGAGCAACTCGGTCGCCGCATACACTATTCTCAGAATGACTTGGTTGAGTACTCACCAGTCACAGAAAAGCATCTTACGGATGGCATGACAGTAAGAGAATTATGCAGTGCTGCCATAACCATGAGTGATAACACTGCGGCCAACTTACTTCTGACAACGATCGGAGGACCGAAGGAGCTAACCGCTTTTTTGCACAACATGGGGGATCATGTAACTCGCCTTGATCGTTGGGAACCGGAGCTGAATGAAGCCATACCAAACGACGAGCGTGACACCACGATGCCTGTAGCAATGGCAACAACGTTG…
BlaM	gC	726	BlaM_F2	BlaM_R5	CTAACTCGAACGCTAGCTGTGCGATCGTTTACCATGAGCACTTTTAAAGTTCTGCTATGTGGCGCGGTATTATCCCGTATTGACGCCGGGCAAGAGCAACTCGGTCGCCGCATACACTATTCTCAGAATGACTTGGTTGAGTACTCACCAGTCACAGAAAAGCATCTTACGGATGGCATGACAGTAAGAGAATTATGCAGTGCTGCCATAACCATGAGTGATAACACTGCGGCCAACTTACTTCTGACAACGATCGGAGGACCGAAGGAGCTAACCGCTTTTTTGCACAACATGGGGGATCATGTAACTCGCCTTGATCGTTGGGAACCGGAGCTGAATGAAGCCATACCAAACGACGAGCGTGACACCACGATGCCTGTAGCAATGGCAACAACGTTG…
mT2	gA	783	mT2_F2	mT2_R3	CTAACTCGAACGCTAGCTGTGCGATCGTTTACCATGGTGTCCAAGGGCGAGGAACTGTTCACCGGCGTGGTGCCCATCCTGGTGGAACTGGATGGCGACGTGAACGGCCACAAGTTCAGCGTGTCCGGCGAGGGCGAAGGCGACGCCACATACGGAAAGCTGACCCTGAAGTTCATCTGCACCACCGGCAAGCTGCCCGTGCCTTGGCCTACCCTCGTGACCACACTGTCTTGGGGCGTGCAGTGCTTCGCCAGATACCCCGACCATATGAAGCAGCACGACTTCTTCAAGAGCGCCATGCCCGAGGGCTACGTGCAGGAAAGAACCATCTTCTTTAAAGACGACGGCAACTACAAGACCAGGGCCGAAGTGAAGTTCGAGGGCGACACCCTCGTGAAC…
mT2	gB	783	mT2_F4	mT2_R5	GACCCGACATTAGCGCTACAGCTTAAGCGGACCATGGTGTCCAAGGGCGAGGAACTGTTCACCGGCGTGGTGCCCATCCTGGTGGAACTGGATGGCGACGTGAACGGCCACAAGTTCAGCGTGTCCGGCGAGGGCGAAGGCGACGCCACATACGGAAAGCTGACCCTGAAGTTCATCTGCACCACCGGCAAGCTGCCCGTGCCTTGGCCTACCCTCGTGACCACACTGTCTTGGGGCGTGCAGTGCTTCGCCAGATACCCCGACCATATGAAGCAGCACGACTTCTTCAAGAGCGCCATGCCCGAGGGCTACGTGCAGGAAAGAACCATCTTCTTTAAAGACGACGGCAACTACAAGACCAGGGCCGAAGTGAAGTTCGAGGGCGACACCCTCGTGAAC…
mT2	gC	783	mT2_F2	mT2_R5	CTAACTCGAACGCTAGCTGTGCGATCGTTTACCATGGTGTCCAAGGGCGAGGAACTGTTCACCGGCGTGGTGCCCATCCTGGTGGAACTGGATGGCGACGTGAACGGCCACAAGTTCAGCGTGTCCGGCGAGGGCGAAGGCGACGCCACATACGGAAAGCTGACCCTGAAGTTCATCTGCACCACCGGCAAGCTGCCCGTGCCTTGGCCTACCCTCGTGACCACACTGTCTTGGGGCGTGCAGTGCTTCGCCAGATACCCCGACCATATGAAGCAGCACGACTTCTTCAAGAGCGCCATGCCCGAGGGCTACGTGCAGGAAAGAACCATCTTCTTTAAAGACGACGGCAACTACAAGACCAGGGCCGAAGTGAAGTTCGAGGGCGACACCCTCGTGAAC…
mKO2	gA	720	mKO2_F2	mKO2_R3	CTAACTCGAACGCTAGCTGTGCGATCGTTTACCATGGTGTCCGTGATCAAGCCCGAGATGAAGATGCGTTACTACATGGACGGCAGCGTGAACGGCCACGAGTTCACCATCGAGGGCGAGGGCACAGGCAGACCTTACGAGGGCCACCAGGAAATGACCCTGAGAGTGACCATGGCCGAGGGCGGACCTATGCCCTTCGCCTTCGATCTGGTGTCCCACGTGTTCTGCTACGGCCACAGAGTGTTCACCAAGTACCCCGAGGAAATCCCCGACTACTTCAAGCAGGCCTTCCCCGAGGGCCTGAGCTGGGAGAGAAGCCTGGAATTCGAGGACGGCGGCAGCGCCTCTGTGTCTGCCCACATCTCTCTGAGAGGCAACACCTTCTACCACAAGAGCAAG…
mKO2	gB	720	mKO2_F4	mKO2_R5	GACCCGACATTAGCGCTACAGCTTAAGCGGACCATGGTGTCCGTGATCAAGCCCGAGATGAAGATGCGTTACTACATGGACGGCAGCGTGAACGGCCACGAGTTCACCATCGAGGGCGAGGGCACAGGCAGACCTTACGAGGGCCACCAGGAAATGACCCTGAGAGTGACCATGGCCGAGGGCGGACCTATGCCCTTCGCCTTCGATCTGGTGTCCCACGTGTTCTGCTACGGCCACAGAGTGTTCACCAAGTACCCCGAGGAAATCCCCGACTACTTCAAGCAGGCCTTCCCCGAGGGCCTGAGCTGGGAGAGAAGCCTGGAATTCGAGGACGGCGGCAGCGCCTCTGTGTCTGCCCACATCTCTCTGAGAGGCAACACCTTCTACCACAAGAGCAAG…
mKO2	gC	720	mKO2_F2	mKO2_R5	CTAACTCGAACGCTAGCTGTGCGATCGTTTACCATGGTGTCCGTGATCAAGCCCGAGATGAAGATGCGTTACTACATGGACGGCAGCGTGAACGGCCACGAGTTCACCATCGAGGGCGAGGGCACAGGCAGACCTTACGAGGGCCACCAGGAAATGACCCTGAGAGTGACCATGGCCGAGGGCGGACCTATGCCCTTCGCCTTCGATCTGGTGTCCCACGTGTTCTGCTACGGCCACAGAGTGTTCACCAAGTACCCCGAGGAAATCCCCGACTACTTCAAGCAGGCCTTCCCCGAGGGCCTGAGCTGGGAGAGAAGCCTGGAATTCGAGGACGGCGGCAGCGCCTCTGTGTCTGCCCACATCTCTCTGAGAGGCAACACCTTCTACCACAAGAGCAAG…
rtTA3-2A-Cre	gA	1932	rtTA3-2A-Cre_F2	rtTA3-2A-Cre_R3	CTAACTCGAACGCTAGCTGTGCGATCGTTTACCATGAGTAGACTGGACAAGTCCAAGGTCATTAACGGAGCCCTGGAACTCCTGAACGGGGTGGGCATCGAGGGACTGACAACAAGAAAGCTCGCCCAGAAGCTTGGAGTGGAGCAGCCTACACTCTACTGGCACGTCAAAAACAAGAGAGCCCTTCTGGATGCACTCCCTATCGAAATGCTGGACAGACACCACACCCATTTTTGTCCTCTTGAAGGGGAGTCATGGCAGGACTTCCTTCGCAACAACGCCAAATCATATCGCTGTGCACTTCTGAGTCATAGAGATGGCGCCAAAGTGCATCTGGGCACGCGCCCCACCGAGAAACAGTATGAAACACTGGAGAACCAGCTGGCCTTTCTCTGTCAA…
rtTA3-2A-Cre	gB	1932	rtTA3-2A-Cre_F4	rtTA3-2A-Cre_R5	GACCCGACATTAGCGCTACAGCTTAAGCGGACCATGAGTAGACTGGACAAGTCCAAGGTCATTAACGGAGCCCTGGAACTCCTGAACGGGGTGGGCATCGAGGGACTGACAACAAGAAAGCTCGCCCAGAAGCTTGGAGTGGAGCAGCCTACACTCTACTGGCACGTCAAAAACAAGAGAGCCCTTCTGGATGCACTCCCTATCGAAATGCTGGACAGACACCACACCCATTTTTGTCCTCTTGAAGGGGAGTCATGGCAGGACTTCCTTCGCAACAACGCCAAATCATATCGCTGTGCACTTCTGAGTCATAGAGATGGCGCCAAAGTGCATCTGGGCACGCGCCCCACCGAGAAACAGTATGAAACACTGGAGAACCAGCTGGCCTTTCTCTGTCAA…
rtTA3-2A-Cre	gC	1932	rtTA3-2A-Cre_F2	rtTA3-2A-Cre_R5	CTAACTCGAACGCTAGCTGTGCGATCGTTTACCATGAGTAGACTGGACAAGTCCAAGGTCATTAACGGAGCCCTGGAACTCCTGAACGGGGTGGGCATCGAGGGACTGACAACAAGAAAGCTCGCCCAGAAGCTTGGAGTGGAGCAGCCTACACTCTACTGGCACGTCAAAAACAAGAGAGCCCTTCTGGATGCACTCCCTATCGAAATGCTGGACAGACACCACACCCATTTTTGTCCTCTTGAAGGGGAGTCATGGCAGGACTTCCTTCGCAACAACGCCAAATCATATCGCTGTGCACTTCTGAGTCATAGAGATGGCGCCAAAGTGCATCTGGGCACGCGCCCCACCGAGAAACAGTATGAAACACTGGAGAACCAGCTGGCCTTTCTCTGTCAA…
iGFP	gA	780	iGFP_F2	iGFP_R3	CTAACTCGAACGCTAGCTGTGCGATCGTTTTTACTTGTACAGCTCGTCCATGCCGAGAGTGATCCCGGCGGCGGTCACGAACTCCAGCAGGACCATGTGATCGCGCTTCTCGTTGGGGTCTTTGCTCAGGGCGGACTGGGTGCTCAGGTAGTGGTTGTCGGGCAGCAGCACGGGGCCGTCGCCGATGGGGGTGTTCTGCTGGTAGTGGTCGGCGAGCTGCACGCTGCCGTCCTCGATGTTGTGGCGGATCTTGAAGTTCACCTTGATGCCGTTCTTCTGCTTGTCGGCCATGATATAGACGTTGTGGCTGTTGTAGTTGTACTCCAGCTTGTGCCCCAGGATGTTGCCGTCCTCCTTGAAGTCGATGCCCTTCAGCTCGATGCGGTTCACCAGGGTGTC…
iGFP	gB	780	iGFP_F4	iGFP_R5	GACCCGACATTAGCGCTACAGCTTAAGCGGTTACTTGTACAGCTCGTCCATGCCGAGAGTGATCCCGGCGGCGGTCACGAACTCCAGCAGGACCATGTGATCGCGCTTCTCGTTGGGGTCTTTGCTCAGGGCGGACTGGGTGCTCAGGTAGTGGTTGTCGGGCAGCAGCACGGGGCCGTCGCCGATGGGGGTGTTCTGCTGGTAGTGGTCGGCGAGCTGCACGCTGCCGTCCTCGATGTTGTGGCGGATCTTGAAGTTCACCTTGATGCCGTTCTTCTGCTTGTCGGCCATGATATAGACGTTGTGGCTGTTGTAGTTGTACTCCAGCTTGTGCCCCAGGATGTTGCCGTCCTCCTTGAAGTCGATGCCCTTCAGCTCGATGCGGTTCACCAGGGTGTC…
iGFP	gC	780	iGFP_F2	iGFP_R5	CTAACTCGAACGCTAGCTGTGCGATCGTTTTTACTTGTACAGCTCGTCCATGCCGAGAGTGATCCCGGCGGCGGTCACGAACTCCAGCAGGACCATGTGATCGCGCTTCTCGTTGGGGTCTTTGCTCAGGGCGGACTGGGTGCTCAGGTAGTGGTTGTCGGGCAGCAGCACGGGGCCGTCGCCGATGGGGGTGTTCTGCTGGTAGTGGTCGGCGAGCTGCACGCTGCCGTCCTCGATGTTGTGGCGGATCTTGAAGTTCACCTTGATGCCGTTCTTCTGCTTGTCGGCCATGATATAGACGTTGTGGCTGTTGTAGTTGTACTCCAGCTTGTGCCCCAGGATGTTGCCGTCCTCCTTGAAGTCGATGCCCTTCAGCTCGATGCGGTTCACCAGGGTGTC…
NeoR	gA	879	NeoR_F2	NeoR_R3	CTAACTCGAACGCTAGCTGTGCGATCGTTTACCATGAGCCATATTCAACGGGAAACGTCTTGCTCTAGGCCGCGATTAAATTCCAACATGGATGCTGATTTATATGGGTATAAATGGGCTCGCGATAATGTCGGGCAATCAGGTGCGACAATCTATCGATTGTATGGGAAGCCCGATGCGCCAGAGTTGTTTCTGAAACATGGCAAAGGTAGCGTTGCCAATGATGTTACAGATGAGATGGTCAGACTAAACTGGCTGACGGAATTTATGCCTCTTCCGACCATCAAGCATTTTATCCGTACTCCTGATGATGCATGGTTACTCACCACTGCGATCCCCGGGAAAACAGCATTCCAGGTATTAGAAGAATATCCTGATTCAGGTGAAAATATTGTTGAT…
NeoR	gB	879	NeoR_F4	NeoR_R5	GACCCGACATTAGCGCTACAGCTTAAGCGGACCATGAGCCATATTCAACGGGAAACGTCTTGCTCTAGGCCGCGATTAAATTCCAACATGGATGCTGATTTATATGGGTATAAATGGGCTCGCGATAATGTCGGGCAATCAGGTGCGACAATCTATCGATTGTATGGGAAGCCCGATGCGCCAGAGTTGTTTCTGAAACATGGCAAAGGTAGCGTTGCCAATGATGTTACAGATGAGATGGTCAGACTAAACTGGCTGACGGAATTTATGCCTCTTCCGACCATCAAGCATTTTATCCGTACTCCTGATGATGCATGGTTACTCACCACTGCGATCCCCGGGAAAACAGCATTCCAGGTATTAGAAGAATATCCTGATTCAGGTGAAAATATTGTTGAT…
NeoR	gC	879	NeoR_F2	NeoR_R5	CTAACTCGAACGCTAGCTGTGCGATCGTTTACCATGAGCCATATTCAACGGGAAACGTCTTGCTCTAGGCCGCGATTAAATTCCAACATGGATGCTGATTTATATGGGTATAAATGGGCTCGCGATAATGTCGGGCAATCAGGTGCGACAATCTATCGATTGTATGGGAAGCCCGATGCGCCAGAGTTGTTTCTGAAACATGGCAAAGGTAGCGTTGCCAATGATGTTACAGATGAGATGGTCAGACTAAACTGGCTGACGGAATTTATGCCTCTTCCGACCATCAAGCATTTTATCCGTACTCCTGATGATGCATGGTTACTCACCACTGCGATCCCCGGGAAAACAGCATTCCAGGTATTAGAAGAATATCCTGATTCAGGTGAAAATATTGTTGAT…
HygroR	gA	1098	HygroR_F2	HygroR_R3	CTAACTCGAACGCTAGCTGTGCGATCGTTTACCATGGATAGATCCGGAAAGCCTGAACTCACCGCGACGTCTGTCGAGAAGTTTCTGATCGAAAAGTTCGACAGCGTCTCCGACCTGATGCAGCTCTCGGAGGGCGAAGAATCTCGTGCTTTCAGCTTCGATGTAGGAGGGCGTGGATATGTCCTGCGGGTAAATAGCTGCGCCGATGGTTTCTACAAAGATCGTTATGTTTATCGGCACTTTGCATCGGCCGCGCTCCCGATTCCGGAAGTGCTTGACATTGGGGAATTCAGCGAGAGCCTGACCTATTGCATCTCCCGCCGTGCACAGGGTGTCACGTTGCAAGACCTGCCTGAAACCGAACTGCCCGCTGTTCTGCAGCCGGTCGCGGAGGCCATG…
HygroR	gB	1098	HygroR_F4	HygroR_R5	GACCCGACATTAGCGCTACAGCTTAAGCGGACCATGGATAGATCCGGAAAGCCTGAACTCACCGCGACGTCTGTCGAGAAGTTTCTGATCGAAAAGTTCGACAGCGTCTCCGACCTGATGCAGCTCTCGGAGGGCGAAGAATCTCGTGCTTTCAGCTTCGATGTAGGAGGGCGTGGATATGTCCTGCGGGTAAATAGCTGCGCCGATGGTTTCTACAAAGATCGTTATGTTTATCGGCACTTTGCATCGGCCGCGCTCCCGATTCCGGAAGTGCTTGACATTGGGGAATTCAGCGAGAGCCTGACCTATTGCATCTCCCGCCGTGCACAGGGTGTCACGTTGCAAGACCTGCCTGAAACCGAACTGCCCGCTGTTCTGCAGCCGGTCGCGGAGGCCATG…
HygroR	gC	1098	HygroR_F2	HygroR_R5	CTAACTCGAACGCTAGCTGTGCGATCGTTTACCATGGATAGATCCGGAAAGCCTGAACTCACCGCGACGTCTGTCGAGAAGTTTCTGATCGAAAAGTTCGACAGCGTCTCCGACCTGATGCAGCTCTCGGAGGGCGAAGAATCTCGTGCTTTCAGCTTCGATGTAGGAGGGCGTGGATATGTCCTGCGGGTAAATAGCTGCGCCGATGGTTTCTACAAAGATCGTTATGTTTATCGGCACTTTGCATCGGCCGCGCTCCCGATTCCGGAAGTGCTTGACATTGGGGAATTCAGCGAGAGCCTGACCTATTGCATCTCCCGCCGTGCACAGGGTGTCACGTTGCAAGACCTGCCTGAAACCGAACTGCCCGCTGTTCTGCAGCCGGTCGCGGAGGCCATG…
ZeoR	gA	438	ZeoR_F2	ZeoR_R3	CTAACTCGAACGCTAGCTGTGCGATCGTTTACCATGGCCAAGTTGACCAGTGCCGTTCCGGTGCTCACCGCGCGCGACGTCGCCGGAGCGGTCGAGTTCTGGACCGACCGGCTCGGGTTCTCCCGGGACTTCGTGGAGGACGACTTCGCCGGTGTGGTCCGGGACGACGTGACCCTGTTCATCAGCGCGGTCCAGGACCAGGTGGTGCCGGACAACACCCTGGCCTGGGTGTGGGTGCGCGGCCTGGACGAGCTGTACGCCGAGTGGTCGGAGGTCGTGTCCACGAACTTCCGGGACGCCTCCGGGCCGGCCATGACCGAGATCGGCGAGCAGCCGTGGGGGCGGGAGTTCGCCCTGCGCGACCCGGCCGGCAACTGCGTGCACTTCGTGGCCGAGGAG…
ZeoR	gB	438	ZeoR_F4	ZeoR_R5	GACCCGACATTAGCGCTACAGCTTAAGCGGACCATGGCCAAGTTGACCAGTGCCGTTCCGGTGCTCACCGCGCGCGACGTCGCCGGAGCGGTCGAGTTCTGGACCGACCGGCTCGGGTTCTCCCGGGACTTCGTGGAGGACGACTTCGCCGGTGTGGTCCGGGACGACGTGACCCTGTTCATCAGCGCGGTCCAGGACCAGGTGGTGCCGGACAACACCCTGGCCTGGGTGTGGGTGCGCGGCCTGGACGAGCTGTACGCCGAGTGGTCGGAGGTCGTGTCCACGAACTTCCGGGACGCCTCCGGGCCGGCCATGACCGAGATCGGCGAGCAGCCGTGGGGGCGGGAGTTCGCCCTGCGCGACCCGGCCGGCAACTGCGTGCACTTCGTGGCCGAGGAG…
ZeoR	gC	438	ZeoR_F2	ZeoR_R5	CTAACTCGAACGCTAGCTGTGCGATCGTTTACCATGGCCAAGTTGACCAGTGCCGTTCCGGTGCTCACCGCGCGCGACGTCGCCGGAGCGGTCGAGTTCTGGACCGACCGGCTCGGGTTCTCCCGGGACTTCGTGGAGGACGACTTCGCCGGTGTGGTCCGGGACGACGTGACCCTGTTCATCAGCGCGGTCCAGGACCAGGTGGTGCCGGACAACACCCTGGCCTGGGTGTGGGTGCGCGGCCTGGACGAGCTGTACGCCGAGTGGTCGGAGGTCGTGTCCACGAACTTCCGGGACGCCTCCGGGCCGGCCATGACCGAGATCGGCGAGCAGCCGTGGGGGCGGGAGTTCGCCCTGCGCGACCCGGCCGGCAACTGCGTGCACTTCGTGGCCGAGGAG…
Csy4	gA	630	Csy4_F2	Csy4_R3	CTAACTCGAACGCTAGCTGTGCGATCGTTTACCATGGGTGATCATTATCTGGATATTCGGCTGAGGCCTGATCCAGAGTTCCCACCTGCGCAGCTGATGTCTGTCCTTTTTGGCAAACTTCATCAGGCCCTGGTTGCCCAGGGCGGAGATCGGATAGGGGTAAGCTTTCCAGACCTCGACGAAAGCCGGAGCCGCCTGGGAGAACGCCTGCGGATCCACGCTTCTGCCGACGATCTGAGAGCCTTGCTGGCAAGGCCATGGCTTGAGGGGCTCCGGGATCACCTGCAGTTTGGCGAACCCGCCGTTGTTCCCCACCCAACCCCTTATCGGCAGGTGTCTAGAGTGCAGGCCAAATCTAATCCAGAACGGCTGCGACGGCGACTCATGCGGCGACATGAT…
Csy4	gB	630	Csy4_F4	Csy4_R5	GACCCGACATTAGCGCTACAGCTTAAGCGGACCATGGGTGATCATTATCTGGATATTCGGCTGAGGCCTGATCCAGAGTTCCCACCTGCGCAGCTGATGTCTGTCCTTTTTGGCAAACTTCATCAGGCCCTGGTTGCCCAGGGCGGAGATCGGATAGGGGTAAGCTTTCCAGACCTCGACGAAAGCCGGAGCCGCCTGGGAGAACGCCTGCGGATCCACGCTTCTGCCGACGATCTGAGAGCCTTGCTGGCAAGGCCATGGCTTGAGGGGCTCCGGGATCACCTGCAGTTTGGCGAACCCGCCGTTGTTCCCCACCCAACCCCTTATCGGCAGGTGTCTAGAGTGCAGGCCAAATCTAATCCAGAACGGCTGCGACGGCGACTCATGCGGCGACATGAT…
Csy4	gC	630	Csy4_F2	Csy4_R5	CTAACTCGAACGCTAGCTGTGCGATCGTTTACCATGGGTGATCATTATCTGGATATTCGGCTGAGGCCTGATCCAGAGTTCCCACCTGCGCAGCTGATGTCTGTCCTTTTTGGCAAACTTCATCAGGCCCTGGTTGCCCAGGGCGGAGATCGGATAGGGGTAAGCTTTCCAGACCTCGACGAAAGCCGGAGCCGCCTGGGAGAACGCCTGCGGATCCACGCTTCTGCCGACGATCTGAGAGCCTTGCTGGCAAGGCCATGGCTTGAGGGGCTCCGGGATCACCTGCAGTTTGGCGAACCCGCCGTTGTTCCCCACCCAACCCCTTATCGGCAGGTGTCTAGAGTGCAGGCCAAATCTAATCCAGAACGGCTGCGACGGCGACTCATGCGGCGACATGAT…
GFP-2A-Csy4	gA	1407	GFP-2A-Csy4_F2	GFP-2A-Csy4_R3	CTAACTCGAACGCTAGCTGTGCGATCGTTTACCATGGTGTCTAAGGGCGAAGAGCTGTTCACCGGGGTGGTGCCCATCCTGGTCGAGCTGGACGGCGACGTAAACGGCCACAAGTTCAGCGTGTCCGGCGAGGGCGAGGGCGATGCCACCTACGGCAAGCTGACCCTGAAGTTCATCTGCACCACCGGCAAGCTGCCCGTGCCCTGGCCCACCCTCGTGACCACCCTGACCTACGGCGTGCAGTGCTTCAGCCGCTACCCCGACCACATGAAGCAGCACGACTTCTTCAAGTCCGCCATGCCCGAAGGCTACGTCCAGGAGCGCACCATCTTCTTCAAGGACGACGGCAACTACAAGACCCGCGCCGAGGTGAAGTTCGAGGGCGACACCCTGGTGAAC…
GFP-2A-Csy4	gB	1407	GFP-2A-Csy4_F4	GFP-2A-Csy4_R5	GACCCGACATTAGCGCTACAGCTTAAGCGGACCATGGTGTCTAAGGGCGAAGAGCTGTTCACCGGGGTGGTGCCCATCCTGGTCGAGCTGGACGGCGACGTAAACGGCCACAAGTTCAGCGTGTCCGGCGAGGGCGAGGGCGATGCCACCTACGGCAAGCTGACCCTGAAGTTCATCTGCACCACCGGCAAGCTGCCCGTGCCCTGGCCCACCCTCGTGACCACCCTGACCTACGGCGTGCAGTGCTTCAGCCGCTACCCCGACCACATGAAGCAGCACGACTTCTTCAAGTCCGCCATGCCCGAAGGCTACGTCCAGGAGCGCACCATCTTCTTCAAGGACGACGGCAACTACAAGACCCGCGCCGAGGTGAAGTTCGAGGGCGACACCCTGGTGAAC…
GFP-2A-Csy4	gC	1407	GFP-2A-Csy4_F2	GFP-2A-Csy4_R5	CTAACTCGAACGCTAGCTGTGCGATCGTTTACCATGGTGTCTAAGGGCGAAGAGCTGTTCACCGGGGTGGTGCCCATCCTGGTCGAGCTGGACGGCGACGTAAACGGCCACAAGTTCAGCGTGTCCGGCGAGGGCGAGGGCGATGCCACCTACGGCAAGCTGACCCTGAAGTTCATCTGCACCACCGGCAAGCTGCCCGTGCCCTGGCCCACCCTCGTGACCACCCTGACCTACGGCGTGCAGTGCTTCAGCCGCTACCCCGACCACATGAAGCAGCACGACTTCTTCAAGTCCGCCATGCCCGAAGGCTACGTCCAGGAGCGCACCATCTTCTTCAAGGACGACGGCAACTACAAGACCCGCGCCGAGGTGAAGTTCGAGGGCGACACCCTGGTGAAC…
mKate2	gA	762	mKate2_F2	mKate2_R3	CTAACTCGAACGCTAGCTGTGCGATCGTTTACCATGGTGAGCGAGCTGATTAAGGAGAACATGCACATGAAGCTGTACATGGAGGGCACCGTGAACAACCACCACTTCAAGTGCACATCCGAGGGCGAAGGCAAGCCCTACGAGGGCACCCAGACCATGAGAATCAAGGCGGTCGAGGGCGGCCCTCTCCCCTTCGCCTTCGACATCCTGGCTACCAGCTTCATGTACGGCAGCAAAACCTTCATCAACCACACCCAGGGCATCCCCGACTTCTTTAAGCAGTCCTTCCCCGAGGGCTTCACATGGGAGAGAGTCACCACATACGAAGACGGGGGCGTGCTGACCGCTACCCAGGACACCAGCCTCCAGGACGGCTGCCTCATCTACAACGTCAAGATC…
mKate2	gB	762	mKate2_F4	mKate2_R5	GACCCGACATTAGCGCTACAGCTTAAGCGGACCATGGTGAGCGAGCTGATTAAGGAGAACATGCACATGAAGCTGTACATGGAGGGCACCGTGAACAACCACCACTTCAAGTGCACATCCGAGGGCGAAGGCAAGCCCTACGAGGGCACCCAGACCATGAGAATCAAGGCGGTCGAGGGCGGCCCTCTCCCCTTCGCCTTCGACATCCTGGCTACCAGCTTCATGTACGGCAGCAAAACCTTCATCAACCACACCCAGGGCATCCCCGACTTCTTTAAGCAGTCCTTCCCCGAGGGCTTCACATGGGAGAGAGTCACCACATACGAAGACGGGGGCGTGCTGACCGCTACCCAGGACACCAGCCTCCAGGACGGCTGCCTCATCTACAACGTCAAGATC…
mKate2	gC	762	mKate2_F2	mKate2_R5	CTAACTCGAACGCTAGCTGTGCGATCGTTTACCATGGTGAGCGAGCTGATTAAGGAGAACATGCACATGAAGCTGTACATGGAGGGCACCGTGAACAACCACCACTTCAAGTGCACATCCGAGGGCGAAGGCAAGCCCTACGAGGGCACCCAGACCATGAGAATCAAGGCGGTCGAGGGCGGCCCTCTCCCCTTCGCCTTCGACATCCTGGCTACCAGCTTCATGTACGGCAGCAAAACCTTCATCAACCACACCCAGGGCATCCCCGACTTCTTTAAGCAGTCCTTCCCCGAGGGCTTCACATGGGAGAGAGTCACCACATACGAAGACGGGGGCGTGCTGACCGCTACCCAGGACACCAGCCTCCAGGACGGCTGCCTCATCTACAACGTCAAGATC…
mTagBFP2	gA	801	mTagBFP2_F2	mTagBFP2_R3	CTAACTCGAACGCTAGCTGTGCGATCGTTTACCATGGGGAGCCACCATCACCATCACCATGGCAGATCTATGAGCGAGCTGATTAAGGAGAACATGCACATGAAGCTGTACATGGAGGGCACCGTGGACAACCATCACTTCAAGTGCACATCCGAGGGCGAAGGCAAGCCCTACGAGGGCACCCAGACCATGAGAATCAAGGTGGTCGAGGGCGGCCCTCTCCCCTTCGCCTTCGACATCCTGGCTACTAGCTTCCTCTACGGCAGCAAGACCTTCATCAACCACACCCAGGGCATCCCCGACTTCTTCAAGCAGTCCTTCCCTGAGGGCTTCACATGGGAGAGAGTCACCACATACGAAGACGGGGGCGTGCTGACCGCTACCCAGGACACCAGCCTC…
mTagBFP2	gB	801	mTagBFP2_F4	mTagBFP2_R5	GACCCGACATTAGCGCTACAGCTTAAGCGGACCATGGGGAGCCACCATCACCATCACCATGGCAGATCTATGAGCGAGCTGATTAAGGAGAACATGCACATGAAGCTGTACATGGAGGGCACCGTGGACAACCATCACTTCAAGTGCACATCCGAGGGCGAAGGCAAGCCCTACGAGGGCACCCAGACCATGAGAATCAAGGTGGTCGAGGGCGGCCCTCTCCCCTTCGCCTTCGACATCCTGGCTACTAGCTTCCTCTACGGCAGCAAGACCTTCATCAACCACACCCAGGGCATCCCCGACTTCTTCAAGCAGTCCTTCCCTGAGGGCTTCACATGGGAGAGAGTCACCACATACGAAGACGGGGGCGTGCTGACCGCTACCCAGGACACCAGCCTC…
mTagBFP2	gC	801	mTagBFP2_F2	mTagBFP2_R5	CTAACTCGAACGCTAGCTGTGCGATCGTTTACCATGGGGAGCCACCATCACCATCACCATGGCAGATCTATGAGCGAGCTGATTAAGGAGAACATGCACATGAAGCTGTACATGGAGGGCACCGTGGACAACCATCACTTCAAGTGCACATCCGAGGGCGAAGGCAAGCCCTACGAGGGCACCCAGACCATGAGAATCAAGGTGGTCGAGGGCGGCCCTCTCCCCTTCGCCTTCGACATCCTGGCTACTAGCTTCCTCTACGGCAGCAAGACCTTCATCAACCACACCCAGGGCATCCCCGACTTCTTCAAGCAGTCCTTCCCTGAGGGCTTCACATGGGAGAGAGTCACCACATACGAAGACGGGGGCGTGCTGACCGCTACCCAGGACACCAGCCTC…
3xFLAG-NLS-hSpCas9	gA	4304	3xFLAG-NLS-hSpCas9_F2	3xFLAG-NLS-hSpCas9_R3	CTAACTCGAACGCTAGCTGTGCGATCGTTTCAGGTTGGACCGGTGCCACCATGGACTATAAGGACCACGACGGAGACTACAAGGATCATGATATTGATTACAAAGACGATGACGATAAGATGGCCCCAAAGAAGAAGCGGAAGGTCGGTATCCACGGAGTCCCAGCAGCCGACAAGAAGTACAGCATCGGCCTGGACATCGGCACCAACTCTGTGGGCTGGGCCGTGATCACCGACGAGTACAAGGTGCCCAGCAAGAAATTCAAGGTGCTGGGCAACACCGACCGGCACAGCATCAAGAAGAACCTGATCGGAGCCCTGCTGTTCGACAGCGGCGAAACAGCCGAGGCCACCCGGCTGAAGAGAACCGCCAGAAGAAGATACACCAGACGGAAGAACC…
3xFLAG-NLS-hSpCas9	gB	4304	3xFLAG-NLS-hSpCas9_F4	3xFLAG-NLS-hSpCas9_R5	GACCCGACATTAGCGCTACAGCTTAAGCGGCAGGTTGGACCGGTGCCACCATGGACTATAAGGACCACGACGGAGACTACAAGGATCATGATATTGATTACAAAGACGATGACGATAAGATGGCCCCAAAGAAGAAGCGGAAGGTCGGTATCCACGGAGTCCCAGCAGCCGACAAGAAGTACAGCATCGGCCTGGACATCGGCACCAACTCTGTGGGCTGGGCCGTGATCACCGACGAGTACAAGGTGCCCAGCAAGAAATTCAAGGTGCTGGGCAACACCGACCGGCACAGCATCAAGAAGAACCTGATCGGAGCCCTGCTGTTCGACAGCGGCGAAACAGCCGAGGCCACCCGGCTGAAGAGAACCGCCAGAAGAAGATACACCAGACGGAAGAACC…
3xFLAG-NLS-hSpCas9	gC	4304	3xFLAG-NLS-hSpCas9_F2	3xFLAG-NLS-hSpCas9_R5	CTAACTCGAACGCTAGCTGTGCGATCGTTTCAGGTTGGACCGGTGCCACCATGGACTATAAGGACCACGACGGAGACTACAAGGATCATGATATTGATTACAAAGACGATGACGATAAGATGGCCCCAAAGAAGAAGCGGAAGGTCGGTATCCACGGAGTCCCAGCAGCCGACAAGAAGTACAGCATCGGCCTGGACATCGGCACCAACTCTGTGGGCTGGGCCGTGATCACCGACGAGTACAAGGTGCCCAGCAAGAAATTCAAGGTGCTGGGCAACACCGACCGGCACAGCATCAAGAAGAACCTGATCGGAGCCCTGCTGTTCGACAGCGGCGAAACAGCCGAGGCCACCCGGCTGAAGAGAACCGCCAGAAGAAGATACACCAGACGGAAGAACC…
3xFLAG-NLS-hSpCas9-P2A-Cre	gA	5474	3xFLAG-NLS-hSpCas9-P2A-Cre_F2	3xFLAG-NLS-hSpCas9-P2A-Cre_R3	CTAACTCGAACGCTAGCTGTGCGATCGTTTCAGGTTGGACCGGTGCCACCATGGACTATAAGGACCACGACGGAGACTACAAGGATCATGATATTGATTACAAAGACGATGACGATAAGATGGCCCCAAAGAAGAAGCGGAAGGTCGGTATCCACGGAGTCCCAGCAGCCGACAAGAAGTACAGCATCGGCCTGGACATCGGCACCAACTCTGTGGGCTGGGCCGTGATCACCGACGAGTACAAGGTGCCCAGCAAGAAATTCAAGGTGCTGGGCAACACCGACCGGCACAGCATCAAGAAGAACCTGATCGGAGCCCTGCTGTTCGACAGCGGCGAAACAGCCGAGGCCACCCGGCTGAAGAGAACCGCCAGAAGAAGATACACCAGACGGAAGAACC…
3xFLAG-NLS-hSpCas9-P2A-Cre	gB	5474	3xFLAG-NLS-hSpCas9-P2A-Cre_F4	3xFLAG-NLS-hSpCas9-P2A-Cre_R5	GACCCGACATTAGCGCTACAGCTTAAGCGGCAGGTTGGACCGGTGCCACCATGGACTATAAGGACCACGACGGAGACTACAAGGATCATGATATTGATTACAAAGACGATGACGATAAGATGGCCCCAAAGAAGAAGCGGAAGGTCGGTATCCACGGAGTCCCAGCAGCCGACAAGAAGTACAGCATCGGCCTGGACATCGGCACCAACTCTGTGGGCTGGGCCGTGATCACCGACGAGTACAAGGTGCCCAGCAAGAAATTCAAGGTGCTGGGCAACACCGACCGGCACAGCATCAAGAAGAACCTGATCGGAGCCCTGCTGTTCGACAGCGGCGAAACAGCCGAGGCCACCCGGCTGAAGAGAACCGCCAGAAGAAGATACACCAGACGGAAGAACC…
3xFLAG-NLS-hSpCas9-P2A-Cre	gC	5474	3xFLAG-NLS-hSpCas9-P2A-Cre_F2	3xFLAG-NLS-hSpCas9-P2A-Cre_R5	CTAACTCGAACGCTAGCTGTGCGATCGTTTCAGGTTGGACCGGTGCCACCATGGACTATAAGGACCACGACGGAGACTACAAGGATCATGATATTGATTACAAAGACGATGACGATAAGATGGCCCCAAAGAAGAAGCGGAAGGTCGGTATCCACGGAGTCCCAGCAGCCGACAAGAAGTACAGCATCGGCCTGGACATCGGCACCAACTCTGTGGGCTGGGCCGTGATCACCGACGAGTACAAGGTGCCCAGCAAGAAATTCAAGGTGCTGGGCAACACCGACCGGCACAGCATCAAGAAGAACCTGATCGGAGCCCTGCTGTTCGACAGCGGCGAAACAGCCGAGGCCACCCGGCTGAAGAGAACCGCCAGAAGAAGATACACCAGACGGAAGAACC…
3xFLAG-NLS-hSpCas9-P2A-GFP	gA	5141	3xFLAG-NLS-hSpCas9-P2A-GFP_F2	3xFLAG-NLS-hSpCas9-P2A-GFP_R3	CTAACTCGAACGCTAGCTGTGCGATCGTTTCAGGTTGGACCGGTGCCACCATGGACTATAAGGACCACGACGGAGACTACAAGGATCATGATATTGATTACAAAGACGATGACGATAAGATGGCCCCAAAGAAGAAGCGGAAGGTCGGTATCCACGGAGTCCCAGCAGCCGACAAGAAGTACAGCATCGGCCTGGACATCGGCACCAACTCTGTGGGCTGGGCCGTGATCACCGACGAGTACAAGGTGCCCAGCAAGAAATTCAAGGTGCTGGGCAACACCGACCGGCACAGCATCAAGAAGAACCTGATCGGAGCCCTGCTGTTCGACAGCGGCGAAACAGCCGAGGCCACCCGGCTGAAGAGAACCGCCAGAAGAAGATACACCAGACGGAAGAACC…
3xFLAG-NLS-hSpCas9-P2A-GFP	gB	5141	3xFLAG-NLS-hSpCas9-P2A-GFP_F4	3xFLAG-NLS-hSpCas9-P2A-GFP_R5	GACCCGACATTAGCGCTACAGCTTAAGCGGCAGGTTGGACCGGTGCCACCATGGACTATAAGGACCACGACGGAGACTACAAGGATCATGATATTGATTACAAAGACGATGACGATAAGATGGCCCCAAAGAAGAAGCGGAAGGTCGGTATCCACGGAGTCCCAGCAGCCGACAAGAAGTACAGCATCGGCCTGGACATCGGCACCAACTCTGTGGGCTGGGCCGTGATCACCGACGAGTACAAGGTGCCCAGCAAGAAATTCAAGGTGCTGGGCAACACCGACCGGCACAGCATCAAGAAGAACCTGATCGGAGCCCTGCTGTTCGACAGCGGCGAAACAGCCGAGGCCACCCGGCTGAAGAGAACCGCCAGAAGAAGATACACCAGACGGAAGAACC…
3xFLAG-NLS-hSpCas9-P2A-GFP	gC	5141	3xFLAG-NLS-hSpCas9-P2A-GFP_F2	3xFLAG-NLS-hSpCas9-P2A-GFP_R5	CTAACTCGAACGCTAGCTGTGCGATCGTTTCAGGTTGGACCGGTGCCACCATGGACTATAAGGACCACGACGGAGACTACAAGGATCATGATATTGATTACAAAGACGATGACGATAAGATGGCCCCAAAGAAGAAGCGGAAGGTCGGTATCCACGGAGTCCCAGCAGCCGACAAGAAGTACAGCATCGGCCTGGACATCGGCACCAACTCTGTGGGCTGGGCCGTGATCACCGACGAGTACAAGGTGCCCAGCAAGAAATTCAAGGTGCTGGGCAACACCGACCGGCACAGCATCAAGAAGAACCTGATCGGAGCCCTGCTGTTCGACAGCGGCGAAACAGCCGAGGCCACCCGGCTGAAGAGAACCGCCAGAAGAAGATACACCAGACGGAAGAACC…
3xFLAG-NLS-hSpCas9-2A-GFP-2A-Csy4	gA	5765	3xFLAG-NLS-hSpCas9-2A-GFP-2A-Csy4_F2	3xFLAG-NLS-hSpCas9-2A-GFP-2A-Csy4_R3	CTAACTCGAACGCTAGCTGTGCGATCGTTTCAGGTTGGACCGGTGCCACCATGGACTATAAGGACCACGACGGAGACTACAAGGATCATGATATTGATTACAAAGACGATGACGATAAGATGGCCCCAAAGAAGAAGCGGAAGGTCGGTATCCACGGAGTCCCAGCAGCCGACAAGAAGTACAGCATCGGCCTGGACATCGGCACCAACTCTGTGGGCTGGGCCGTGATCACCGACGAGTACAAGGTGCCCAGCAAGAAATTCAAGGTGCTGGGCAACACCGACCGGCACAGCATCAAGAAGAACCTGATCGGAGCCCTGCTGTTCGACAGCGGCGAAACAGCCGAGGCCACCCGGCTGAAGAGAACCGCCAGAAGAAGATACACCAGACGGAAGAACC…
3xFLAG-NLS-hSpCas9-2A-GFP-2A-Csy4	gB	5765	3xFLAG-NLS-hSpCas9-2A-GFP-2A-Csy4_F4	3xFLAG-NLS-hSpCas9-2A-GFP-2A-Csy4_R5	GACCCGACATTAGCGCTACAGCTTAAGCGGCAGGTTGGACCGGTGCCACCATGGACTATAAGGACCACGACGGAGACTACAAGGATCATGATATTGATTACAAAGACGATGACGATAAGATGGCCCCAAAGAAGAAGCGGAAGGTCGGTATCCACGGAGTCCCAGCAGCCGACAAGAAGTACAGCATCGGCCTGGACATCGGCACCAACTCTGTGGGCTGGGCCGTGATCACCGACGAGTACAAGGTGCCCAGCAAGAAATTCAAGGTGCTGGGCAACACCGACCGGCACAGCATCAAGAAGAACCTGATCGGAGCCCTGCTGTTCGACAGCGGCGAAACAGCCGAGGCCACCCGGCTGAAGAGAACCGCCAGAAGAAGATACACCAGACGGAAGAACC…
3xFLAG-NLS-hSpCas9-2A-GFP-2A-Csy4	gC	5765	3xFLAG-NLS-hSpCas9-2A-GFP-2A-Csy4_F2	3xFLAG-NLS-hSpCas9-2A-GFP-2A-Csy4_R5	CTAACTCGAACGCTAGCTGTGCGATCGTTTCAGGTTGGACCGGTGCCACCATGGACTATAAGGACCACGACGGAGACTACAAGGATCATGATATTGATTACAAAGACGATGACGATAAGATGGCCCCAAAGAAGAAGCGGAAGGTCGGTATCCACGGAGTCCCAGCAGCCGACAAGAAGTACAGCATCGGCCTGGACATCGGCACCAACTCTGTGGGCTGGGCCGTGATCACCGACGAGTACAAGGTGCCCAGCAAGAAATTCAAGGTGCTGGGCAACACCGACCGGCACAGCATCAAGAAGAACCTGATCGGAGCCCTGCTGTTCGACAGCGGCGAAACAGCCGAGGCCACCCGGCTGAAGAGAACCGCCAGAAGAAGATACACCAGACGGAAGAACC…
3xFLAG-NLS-hSpCas9-T2A-Csy4-E2A-tGFP	gA	5711	3xFLAG-NLS-hSpCas9-T2A-Csy4-E2A-tGFP_F2	3xFLAG-NLS-hSpCas9-T2A-Csy4-E2A-tGFP_R3	CTAACTCGAACGCTAGCTGTGCGATCGTTTCAGGTTGGACCGGTGCCACCATGGACTATAAGGACCACGACGGAGACTACAAGGATCATGATATTGATTACAAAGACGATGACGATAAGATGGCCCCAAAGAAGAAGCGGAAGGTCGGTATCCACGGAGTCCCAGCAGCCGACAAGAAGTACAGCATCGGCCTGGACATCGGCACCAACTCTGTGGGCTGGGCCGTGATCACCGACGAGTACAAGGTGCCCAGCAAGAAATTCAAGGTGCTGGGCAACACCGACCGGCACAGCATCAAGAAGAACCTGATCGGAGCCCTGCTGTTCGACAGCGGCGAAACAGCCGAGGCCACCCGGCTGAAGAGAACCGCCAGAAGAAGATACACCAGACGGAAGAACC…
3xFLAG-NLS-hSpCas9-T2A-Csy4-E2A-tGFP	gB	5711	3xFLAG-NLS-hSpCas9-T2A-Csy4-E2A-tGFP_F4	3xFLAG-NLS-hSpCas9-T2A-Csy4-E2A-tGFP_R5	GACCCGACATTAGCGCTACAGCTTAAGCGGCAGGTTGGACCGGTGCCACCATGGACTATAAGGACCACGACGGAGACTACAAGGATCATGATATTGATTACAAAGACGATGACGATAAGATGGCCCCAAAGAAGAAGCGGAAGGTCGGTATCCACGGAGTCCCAGCAGCCGACAAGAAGTACAGCATCGGCCTGGACATCGGCACCAACTCTGTGGGCTGGGCCGTGATCACCGACGAGTACAAGGTGCCCAGCAAGAAATTCAAGGTGCTGGGCAACACCGACCGGCACAGCATCAAGAAGAACCTGATCGGAGCCCTGCTGTTCGACAGCGGCGAAACAGCCGAGGCCACCCGGCTGAAGAGAACCGCCAGAAGAAGATACACCAGACGGAAGAACC…
3xFLAG-NLS-hSpCas9-T2A-Csy4-E2A-tGFP	gC	5711	3xFLAG-NLS-hSpCas9-T2A-Csy4-E2A-tGFP_F2	3xFLAG-NLS-hSpCas9-T2A-Csy4-E2A-tGFP_R5	CTAACTCGAACGCTAGCTGTGCGATCGTTTCAGGTTGGACCGGTGCCACCATGGACTATAAGGACCACGACGGAGACTACAAGGATCATGATATTGATTACAAAGACGATGACGATAAGATGGCCCCAAAGAAGAAGCGGAAGGTCGGTATCCACGGAGTCCCAGCAGCCGACAAGAAGTACAGCATCGGCCTGGACATCGGCACCAACTCTGTGGGCTGGGCCGTGATCACCGACGAGTACAAGGTGCCCAGCAAGAAATTCAAGGTGCTGGGCAACACCGACCGGCACAGCATCAAGAAGAACCTGATCGGAGCCCTGCTGTTCGACAGCGGCGAAACAGCCGAGGCCACCCGGCTGAAGAGAACCGCCAGAAGAAGATACACCAGACGGAAGAACC…
hSpCas9-2A-Puro	gA	4899	hSpCas9-2A-Puro_F2	hSpCas9-2A-Puro_R3	CTAACTCGAACGCTAGCTGTGCGATCGTTTGACAAGAAGTACAGCATCGGCCTGGACATCGGCACCAACTCTGTGGGCTGGGCCGTGATCACCGACGAGTACAAGGTGCCCAGCAAGAAATTCAAGGTGCTGGGCAACACCGACCGGCACAGCATCAAGAAGAACCTGATCGGAGCCCTGCTGTTCGACAGCGGCGAAACAGCCGAGGCCACCCGGCTGAAGAGAACCGCCAGAAGAAGATACACCAGACGGAAGAACCGGATCTGCTATCTGCAAGAGATCTTCAGCAACGAGATGGCCAAGGTGGACGACAGCTTCTTCCACAGACTGGAAGAGTCCTTCCTGGTGGAAGAGGATAAGAAGCACGAGCGGCACCCCATCTTCGGCAACATCGTGGAC…
hSpCas9-2A-Puro	gB	4899	hSpCas9-2A-Puro_F4	hSpCas9-2A-Puro_R5	GACCCGACATTAGCGCTACAGCTTAAGCGGGACAAGAAGTACAGCATCGGCCTGGACATCGGCACCAACTCTGTGGGCTGGGCCGTGATCACCGACGAGTACAAGGTGCCCAGCAAGAAATTCAAGGTGCTGGGCAACACCGACCGGCACAGCATCAAGAAGAACCTGATCGGAGCCCTGCTGTTCGACAGCGGCGAAACAGCCGAGGCCACCCGGCTGAAGAGAACCGCCAGAAGAAGATACACCAGACGGAAGAACCGGATCTGCTATCTGCAAGAGATCTTCAGCAACGAGATGGCCAAGGTGGACGACAGCTTCTTCCACAGACTGGAAGAGTCCTTCCTGGTGGAAGAGGATAAGAAGCACGAGCGGCACCCCATCTTCGGCAACATCGTGGAC…
hSpCas9-2A-Puro	gC	4899	hSpCas9-2A-Puro_F2	hSpCas9-2A-Puro_R5	CTAACTCGAACGCTAGCTGTGCGATCGTTTGACAAGAAGTACAGCATCGGCCTGGACATCGGCACCAACTCTGTGGGCTGGGCCGTGATCACCGACGAGTACAAGGTGCCCAGCAAGAAATTCAAGGTGCTGGGCAACACCGACCGGCACAGCATCAAGAAGAACCTGATCGGAGCCCTGCTGTTCGACAGCGGCGAAACAGCCGAGGCCACCCGGCTGAAGAGAACCGCCAGAAGAAGATACACCAGACGGAAGAACCGGATCTGCTATCTGCAAGAGATCTTCAGCAACGAGATGGCCAAGGTGGACGACAGCTTCTTCCACAGACTGGAAGAGTCCTTCCTGGTGGAAGAGGATAAGAAGCACGAGCGGCACCCCATCTTCGGCAACATCGTGGAC…
tTR-KRAB-2A-rtTA3-2A-Luciferase	gA	3609	tTR-KRAB-2A-rtTA3-2A-Luciferase_F2	tTR-KRAB-2A-rtTA3-2A-Luciferase_R3	CTAACTCGAACGCTAGCTGTGCGATCGTTTACCATGGCTAGATTAGATAAAAGTAAAGTGATTAACAGCGCATTAGAGCTGCTTAATGAGGTCGGAATCGAAGGTTTAACAACCCGTAAACTCGCCCAGAAGCTAGGTGTAGAGCAGCCTACATTGTATTGGCATGTAAAAAATAAGCGGGCTTTGCTCGACGCCTTAGCCATTGAGATGTTAGATAGGCACCATACTCACTTTTGCCCTTTAGAAGGGGAAAGCTGGCAAGATTTTTTACGTAATAACGCTAAAAGTTTTAGATGTGCTTTACTAAGTCATCGCGATGGAGCAAAAGTACATTTAGGTACACGGCCTACAGAAAAACAGTATGAAACTCTCGAAAATCAATTAGCCTTTTTATGCCAA…
tTR-KRAB-2A-rtTA3-2A-Luciferase	gB	3609	tTR-KRAB-2A-rtTA3-2A-Luciferase_F4	tTR-KRAB-2A-rtTA3-2A-Luciferase_R5	GACCCGACATTAGCGCTACAGCTTAAGCGGACCATGGCTAGATTAGATAAAAGTAAAGTGATTAACAGCGCATTAGAGCTGCTTAATGAGGTCGGAATCGAAGGTTTAACAACCCGTAAACTCGCCCAGAAGCTAGGTGTAGAGCAGCCTACATTGTATTGGCATGTAAAAAATAAGCGGGCTTTGCTCGACGCCTTAGCCATTGAGATGTTAGATAGGCACCATACTCACTTTTGCCCTTTAGAAGGGGAAAGCTGGCAAGATTTTTTACGTAATAACGCTAAAAGTTTTAGATGTGCTTTACTAAGTCATCGCGATGGAGCAAAAGTACATTTAGGTACACGGCCTACAGAAAAACAGTATGAAACTCTCGAAAATCAATTAGCCTTTTTATGCCAA…
tTR-KRAB-2A-rtTA3-2A-Luciferase	gC	3609	tTR-KRAB-2A-rtTA3-2A-Luciferase_F2	tTR-KRAB-2A-rtTA3-2A-Luciferase_R5	CTAACTCGAACGCTAGCTGTGCGATCGTTTACCATGGCTAGATTAGATAAAAGTAAAGTGATTAACAGCGCATTAGAGCTGCTTAATGAGGTCGGAATCGAAGGTTTAACAACCCGTAAACTCGCCCAGAAGCTAGGTGTAGAGCAGCCTACATTGTATTGGCATGTAAAAAATAAGCGGGCTTTGCTCGACGCCTTAGCCATTGAGATGTTAGATAGGCACCATACTCACTTTTGCCCTTTAGAAGGGGAAAGCTGGCAAGATTTTTTACGTAATAACGCTAAAAGTTTTAGATGTGCTTTACTAAGTCATCGCGATGGAGCAAAAGTACATTTAGGTACACGGCCTACAGAAAAACAGTATGAAACTCTCGAAAATCAATTAGCCTTTTTATGCCAA…
iRFP670	gA	999	iRFP670_F2	iRFP670_R3	CTAACTCGAACGCTAGCTGTGCGATCGTTTACCATGGCACGGAAGGTAGATCTCACGAGTTGTGATAGAGAACCAATACATATCCCGGGGAGCATCCAACCATGTGGTTGCTTGCTCGCATGCGACGCACAGGCTGTAAGAATAACTCGGATCACCGAAAATGCAGGGGCCTTTTTCGGTAGAGAAACCCCGAGAGTTGGGGAGCTGCTGGCCGATTATTTTGGAGAGACTGAGGCACATGCATTGCGAAACGCACTGGCCCAGTCAAGCGACCCTAAGCGACCAGCTCTTATCTTCGGCTGGCGCGATGGCTTGACTGGCCGCACTTTCGATATCTCCCTGCACAGACACGATGGTACATCTATCATTGAGTTCGAACCGGCCGCAGCTGAACAGGCC…
iRFP670	gB	999	iRFP670_F4	iRFP670_R5	GACCCGACATTAGCGCTACAGCTTAAGCGGACCATGGCACGGAAGGTAGATCTCACGAGTTGTGATAGAGAACCAATACATATCCCGGGGAGCATCCAACCATGTGGTTGCTTGCTCGCATGCGACGCACAGGCTGTAAGAATAACTCGGATCACCGAAAATGCAGGGGCCTTTTTCGGTAGAGAAACCCCGAGAGTTGGGGAGCTGCTGGCCGATTATTTTGGAGAGACTGAGGCACATGCATTGCGAAACGCACTGGCCCAGTCAAGCGACCCTAAGCGACCAGCTCTTATCTTCGGCTGGCGCGATGGCTTGACTGGCCGCACTTTCGATATCTCCCTGCACAGACACGATGGTACATCTATCATTGAGTTCGAACCGGCCGCAGCTGAACAGGCC…
iRFP670	gC	999	iRFP670_F2	iRFP670_R5	CTAACTCGAACGCTAGCTGTGCGATCGTTTACCATGGCACGGAAGGTAGATCTCACGAGTTGTGATAGAGAACCAATACATATCCCGGGGAGCATCCAACCATGTGGTTGCTTGCTCGCATGCGACGCACAGGCTGTAAGAATAACTCGGATCACCGAAAATGCAGGGGCCTTTTTCGGTAGAGAAACCCCGAGAGTTGGGGAGCTGCTGGCCGATTATTTTGGAGAGACTGAGGCACATGCATTGCGAAACGCACTGGCCCAGTCAAGCGACCCTAAGCGACCAGCTCTTATCTTCGGCTGGCGCGATGGCTTGACTGGCCGCACTTTCGATATCTCCCTGCACAGACACGATGGTACATCTATCATTGAGTTCGAACCGGCCGCAGCTGAACAGGCC…
CloverCP	gA	996	CloverCP_F2	CloverCP_R3	CTAACTCGAACGCTAGCTGTGCGATCGTTTACCATGGTGAGCAAGGGCGAGGAGCTGTTCACCGGGGTGGTGCCCATCCTGGTCGAGCTGGACGGCGACGTAAACGGCCACAAGTTCAGCGTCCGCGGCGAGGGCGAGGGCGATGCCACCAACGGCAAGCTGACCCTGAAGTTCATCTGCACCACCGGCAAGCTGCCCGTGCCCTGGCCCACCCTCGTGACCACCTTCGGCTACGGCGTGGCCTGCTTCAGCCGCTACCCCGACCACATGAAGCAGCACGACTTCTTCAAGTCCGCCATGCCCGAAGGCTACGTCCAGGAGCGCACCATCTCTTTCAAGGACGACGGTACCTACAAGACCCGCGCCGAGGTGAAGTTCGAGGGCGACACCCTGGTGAAC…
CloverCP	gB	996	CloverCP_F4	CloverCP_R5	GACCCGACATTAGCGCTACAGCTTAAGCGGACCATGGTGAGCAAGGGCGAGGAGCTGTTCACCGGGGTGGTGCCCATCCTGGTCGAGCTGGACGGCGACGTAAACGGCCACAAGTTCAGCGTCCGCGGCGAGGGCGAGGGCGATGCCACCAACGGCAAGCTGACCCTGAAGTTCATCTGCACCACCGGCAAGCTGCCCGTGCCCTGGCCCACCCTCGTGACCACCTTCGGCTACGGCGTGGCCTGCTTCAGCCGCTACCCCGACCACATGAAGCAGCACGACTTCTTCAAGTCCGCCATGCCCGAAGGCTACGTCCAGGAGCGCACCATCTCTTTCAAGGACGACGGTACCTACAAGACCCGCGCCGAGGTGAAGTTCGAGGGCGACACCCTGGTGAAC…
CloverCP	gC	996	CloverCP_F2	CloverCP_R5	CTAACTCGAACGCTAGCTGTGCGATCGTTTACCATGGTGAGCAAGGGCGAGGAGCTGTTCACCGGGGTGGTGCCCATCCTGGTCGAGCTGGACGGCGACGTAAACGGCCACAAGTTCAGCGTCCGCGGCGAGGGCGAGGGCGATGCCACCAACGGCAAGCTGACCCTGAAGTTCATCTGCACCACCGGCAAGCTGCCCGTGCCCTGGCCCACCCTCGTGACCACCTTCGGCTACGGCGTGGCCTGCTTCAGCCGCTACCCCGACCACATGAAGCAGCACGACTTCTTCAAGTCCGCCATGCCCGAAGGCTACGTCCAGGAGCGCACCATCTCTTTCAAGGACGACGGTACCTACAAGACCCGCGCCGAGGTGAAGTTCGAGGGCGACACCCTGGTGAAC…
YFP	gA	783	YFP_F2	YFP_R3	CTAACTCGAACGCTAGCTGTGCGATCGTTTACCATGGTGAGCAAGGGCGAGGAGCTGTTCACCGGGGTGGTGCCCATCCTGGTCGAGCTGGACGGCGACGTAAACGGCCACAAGTTCAGCGTGTCCGGCGAGGGCGAGGGCGATGCCACCTACGGCAAGCTGACCCTGAAGTTCATCTGCACCACCGGCAAGCTGCCCGTGCCCTGGCCCACCCTCGTGACCACCTTCGGCTACGGCCTGCAGTGCTTCGCCCGCTACCCCGACCACATGAAGCAGCACGACTTCTTCAAGTCCGCCATGCCCGAAGGCTACGTCCAGGAGCGCACCATCTTCTTCAAGGACGACGGCAACTACAAGACCCGCGCCGAGGTGAAGTTCGAGGGCGACACCCTGGTGAAC…
YFP	gB	783	YFP_F4	YFP_R5	GACCCGACATTAGCGCTACAGCTTAAGCGGACCATGGTGAGCAAGGGCGAGGAGCTGTTCACCGGGGTGGTGCCCATCCTGGTCGAGCTGGACGGCGACGTAAACGGCCACAAGTTCAGCGTGTCCGGCGAGGGCGAGGGCGATGCCACCTACGGCAAGCTGACCCTGAAGTTCATCTGCACCACCGGCAAGCTGCCCGTGCCCTGGCCCACCCTCGTGACCACCTTCGGCTACGGCCTGCAGTGCTTCGCCCGCTACCCCGACCACATGAAGCAGCACGACTTCTTCAAGTCCGCCATGCCCGAAGGCTACGTCCAGGAGCGCACCATCTTCTTCAAGGACGACGGCAACTACAAGACCCGCGCCGAGGTGAAGTTCGAGGGCGACACCCTGGTGAAC…
YFP	gC	783	YFP_F2	YFP_R5	CTAACTCGAACGCTAGCTGTGCGATCGTTTACCATGGTGAGCAAGGGCGAGGAGCTGTTCACCGGGGTGGTGCCCATCCTGGTCGAGCTGGACGGCGACGTAAACGGCCACAAGTTCAGCGTGTCCGGCGAGGGCGAGGGCGATGCCACCTACGGCAAGCTGACCCTGAAGTTCATCTGCACCACCGGCAAGCTGCCCGTGCCCTGGCCCACCCTCGTGACCACCTTCGGCTACGGCCTGCAGTGCTTCGCCCGCTACCCCGACCACATGAAGCAGCACGACTTCTTCAAGTCCGCCATGCCCGAAGGCTACGTCCAGGAGCGCACCATCTTCTTCAAGGACGACGGCAACTACAAGACCCGCGCCGAGGTGAAGTTCGAGGGCGACACCCTGGTGAAC…
H2B-Citrine	gA	1185	H2B-Citrine_F2	H2B-Citrine_R3	CTAACTCGAACGCTAGCTGTGCGATCGTTTACCATGCCAGAGCCAGCGAAGTCTGCTCCCGCCCCGAAAAAGGGCTCCAAGAAGGCGGTGACTAAGGCGCAGAAGAAAGGCGGCAAGAAGCGCAAGCGCAGCCGCAAGGAGAGCTATTCCATCTATGTGTACAAGGTTCTGAAGCAGGTCCACCCTGACACCGGCATTTCGTCCAAGGCCATGGGCATCATGAATTCGTTTGTGAACGACATTTTCGAGCGCATCGCAGGTGAGGCTTCCCGCCTGGCGCATTACAACAAGCGCTCGACCATCACCTCCAGGGAGATCCAGACGGCCGTGCGCCTGCTGCTGCCTGGGGAGTTGGCCAAGCACGCCGTGTCCGAGGGTACTAAGGCCATCACCAAGTAC…
H2B-Citrine	gB	1185	H2B-Citrine_F4	H2B-Citrine_R5	GACCCGACATTAGCGCTACAGCTTAAGCGGACCATGCCAGAGCCAGCGAAGTCTGCTCCCGCCCCGAAAAAGGGCTCCAAGAAGGCGGTGACTAAGGCGCAGAAGAAAGGCGGCAAGAAGCGCAAGCGCAGCCGCAAGGAGAGCTATTCCATCTATGTGTACAAGGTTCTGAAGCAGGTCCACCCTGACACCGGCATTTCGTCCAAGGCCATGGGCATCATGAATTCGTTTGTGAACGACATTTTCGAGCGCATCGCAGGTGAGGCTTCCCGCCTGGCGCATTACAACAAGCGCTCGACCATCACCTCCAGGGAGATCCAGACGGCCGTGCGCCTGCTGCTGCCTGGGGAGTTGGCCAAGCACGCCGTGTCCGAGGGTACTAAGGCCATCACCAAGTAC…
H2B-Citrine	gC	1185	H2B-Citrine_F2	H2B-Citrine_R5	CTAACTCGAACGCTAGCTGTGCGATCGTTTACCATGCCAGAGCCAGCGAAGTCTGCTCCCGCCCCGAAAAAGGGCTCCAAGAAGGCGGTGACTAAGGCGCAGAAGAAAGGCGGCAAGAAGCGCAAGCGCAGCCGCAAGGAGAGCTATTCCATCTATGTGTACAAGGTTCTGAAGCAGGTCCACCCTGACACCGGCATTTCGTCCAAGGCCATGGGCATCATGAATTCGTTTGTGAACGACATTTTCGAGCGCATCGCAGGTGAGGCTTCCCGCCTGGCGCATTACAACAAGCGCTCGACCATCACCTCCAGGGAGATCCAGACGGCCGTGCGCCTGCTGCTGCCTGGGGAGTTGGCCAAGCACGCCGTGTCCGAGGGTACTAAGGCCATCACCAAGTAC…
mNeonGreen	gA	774	mNeonGreen_F2	mNeonGreen_R3	CTAACTCGAACGCTAGCTGTGCGATCGTTTACCATGGTGAGCAAGGGCGAGGAGGATAACATGGCCTCTCTCCCAGCGACACATGAGTTACACATCTTTGGCTCCATCAACGGTGTGGACTTTGACATGGTGGGTCAGGGCACCGGCAATCCAAATGATGGTTATGAGGAGTTAAACCTGAAGTCCACCAAGGGTGACCTCCAGTTCTCCCCCTGGATTCTGGTCCCTCATATCGGGTATGGCTTCCATCAGTACCTGCCCTACCCTGACGGGATGTCGCCTTTCCAGGCCGCCATGGTAGATGGCTCCGGATACCAAGTCCATCGCACAATGCAGTTTGAAGATGGTGCCTCCCTTACTGTTAACTACCGCTACACCTACGAGGGAAGCCACATCAAA…
mNeonGreen	gB	774	mNeonGreen_F4	mNeonGreen_R5	GACCCGACATTAGCGCTACAGCTTAAGCGGACCATGGTGAGCAAGGGCGAGGAGGATAACATGGCCTCTCTCCCAGCGACACATGAGTTACACATCTTTGGCTCCATCAACGGTGTGGACTTTGACATGGTGGGTCAGGGCACCGGCAATCCAAATGATGGTTATGAGGAGTTAAACCTGAAGTCCACCAAGGGTGACCTCCAGTTCTCCCCCTGGATTCTGGTCCCTCATATCGGGTATGGCTTCCATCAGTACCTGCCCTACCCTGACGGGATGTCGCCTTTCCAGGCCGCCATGGTAGATGGCTCCGGATACCAAGTCCATCGCACAATGCAGTTTGAAGATGGTGCCTCCCTTACTGTTAACTACCGCTACACCTACGAGGGAAGCCACATCAAA…
mNeonGreen	gC	774	mNeonGreen_F2	mNeonGreen_R5	CTAACTCGAACGCTAGCTGTGCGATCGTTTACCATGGTGAGCAAGGGCGAGGAGGATAACATGGCCTCTCTCCCAGCGACACATGAGTTACACATCTTTGGCTCCATCAACGGTGTGGACTTTGACATGGTGGGTCAGGGCACCGGCAATCCAAATGATGGTTATGAGGAGTTAAACCTGAAGTCCACCAAGGGTGACCTCCAGTTCTCCCCCTGGATTCTGGTCCCTCATATCGGGTATGGCTTCCATCAGTACCTGCCCTACCCTGACGGGATGTCGCCTTTCCAGGCCGCCATGGTAGATGGCTCCGGATACCAAGTCCATCGCACAATGCAGTTTGAAGATGGTGCCTCCCTTACTGTTAACTACCGCTACACCTACGAGGGAAGCCACATCAAA…
rtTA-2A-tdT-2A-Luciferase	gA	4221	rtTA-2A-tdT-2A-Luciferase_F2	rtTA-2A-tdT-2A-Luciferase_R3	CTAACTCGAACGCTAGCTGTGCGATCGTTTACCATGTCTAGACTGGACAAGAGCAAAGTCATAAACGGAGCTCTGGAATTACTCAATGGTGTCGGTATCGAAGGCCTGACGACAAGGAAACTCGCTCAAAAGCTGGGAGTTGAGCAGCCTACCCTGTACTGGCACGTGAAGAACAAGCGGGCCCTGCTCGATGCCCTGCCAATCGAGATGCTGGACAGGCATCATACCCACTTCTGCCCCCTGGAAGGCGAGTCATGGCAAGACTTTCTGCGGAACAACGCCAAGTCATACCGCTGTGCTCTCCTCTCACATCGCGACGGGGCTAAAGTGCATCTCGGCACCCGCCCAACAGAGAAACAGTACGAAACCCTGGAAAATCAGCTCGCGTTCCTGTGTCAG…
rtTA-2A-tdT-2A-Luciferase	gB	4221	rtTA-2A-tdT-2A-Luciferase_F4	rtTA-2A-tdT-2A-Luciferase_R5	GACCCGACATTAGCGCTACAGCTTAAGCGGACCATGTCTAGACTGGACAAGAGCAAAGTCATAAACGGAGCTCTGGAATTACTCAATGGTGTCGGTATCGAAGGCCTGACGACAAGGAAACTCGCTCAAAAGCTGGGAGTTGAGCAGCCTACCCTGTACTGGCACGTGAAGAACAAGCGGGCCCTGCTCGATGCCCTGCCAATCGAGATGCTGGACAGGCATCATACCCACTTCTGCCCCCTGGAAGGCGAGTCATGGCAAGACTTTCTGCGGAACAACGCCAAGTCATACCGCTGTGCTCTCCTCTCACATCGCGACGGGGCTAAAGTGCATCTCGGCACCCGCCCAACAGAGAAACAGTACGAAACCCTGGAAAATCAGCTCGCGTTCCTGTGTCAG…
rtTA-2A-tdT-2A-Luciferase	gC	4221	rtTA-2A-tdT-2A-Luciferase_F2	rtTA-2A-tdT-2A-Luciferase_R5	CTAACTCGAACGCTAGCTGTGCGATCGTTTACCATGTCTAGACTGGACAAGAGCAAAGTCATAAACGGAGCTCTGGAATTACTCAATGGTGTCGGTATCGAAGGCCTGACGACAAGGAAACTCGCTCAAAAGCTGGGAGTTGAGCAGCCTACCCTGTACTGGCACGTGAAGAACAAGCGGGCCCTGCTCGATGCCCTGCCAATCGAGATGCTGGACAGGCATCATACCCACTTCTGCCCCCTGGAAGGCGAGTCATGGCAAGACTTTCTGCGGAACAACGCCAAGTCATACCGCTGTGCTCTCCTCTCACATCGCGACGGGGCTAAAGTGCATCTCGGCACCCGCCCAACAGAGAAACAGTACGAAACCCTGGAAAATCAGCTCGCGTTCCTGTGTCAG…
LacZ	gA	3138	LacZ_F2	LacZ_R3	CTAACTCGAACGCTAGCTGTGCGATCGTTTACCATGACCATGATTACGGATTCACTGGCCGTCGTTTTACAACGTCGTGACTGGGAAAACCCTGGCGTTACCCAACTTAATCGCCTTGCAGCACATCCCCCTTTCGCCAGCTGGCGTAATAGCGAAGAGGCCCGCACCGATCGCCCTTCCCAACAGTTGCGCAGCCTGAATGGCGAATGGCGCTTTGCCTGGTTTCCGGCACCAGAAGCGGTGCCGGAAAGCTGGCTGGAGTGCGATCTTCCTGAGGCCGATACTGTCGTCGTCCCCTCAAACTGGCAGATGCACGGTTACGATGCGCCCATCTACACCAACGTAACCTATCCCATTACGGTCAATCCGCCGTTTGTTCCCACGGAGAATCCGACGGGT…
LacZ	gB	3138	LacZ_F4	LacZ_R5	GACCCGACATTAGCGCTACAGCTTAAGCGGACCATGACCATGATTACGGATTCACTGGCCGTCGTTTTACAACGTCGTGACTGGGAAAACCCTGGCGTTACCCAACTTAATCGCCTTGCAGCACATCCCCCTTTCGCCAGCTGGCGTAATAGCGAAGAGGCCCGCACCGATCGCCCTTCCCAACAGTTGCGCAGCCTGAATGGCGAATGGCGCTTTGCCTGGTTTCCGGCACCAGAAGCGGTGCCGGAAAGCTGGCTGGAGTGCGATCTTCCTGAGGCCGATACTGTCGTCGTCCCCTCAAACTGGCAGATGCACGGTTACGATGCGCCCATCTACACCAACGTAACCTATCCCATTACGGTCAATCCGCCGTTTGTTCCCACGGAGAATCCGACGGGT…
LacZ	gC	3138	LacZ_F2	LacZ_R5	CTAACTCGAACGCTAGCTGTGCGATCGTTTACCATGACCATGATTACGGATTCACTGGCCGTCGTTTTACAACGTCGTGACTGGGAAAACCCTGGCGTTACCCAACTTAATCGCCTTGCAGCACATCCCCCTTTCGCCAGCTGGCGTAATAGCGAAGAGGCCCGCACCGATCGCCCTTCCCAACAGTTGCGCAGCCTGAATGGCGAATGGCGCTTTGCCTGGTTTCCGGCACCAGAAGCGGTGCCGGAAAGCTGGCTGGAGTGCGATCTTCCTGAGGCCGATACTGTCGTCGTCCCCTCAAACTGGCAGATGCACGGTTACGATGCGCCCATCTACACCAACGTAACCTATCCCATTACGGTCAATCCGCCGTTTGTTCCCACGGAGAATCCGACGGGT…
pSV40	pA	430	pSV40_F1	pSV40_R2	GATCAGTGTGAGGGAGTGTAAAGCTGGTTTCTGTGGAATGTGTGTCAGTTAGGGTGTGGAAAGTCCCCAGGCTCCCCAGCAGGCAGAAGTATGCAAAGCATGCATCTCAATTAGTCAGCAACCAGGTGTGGAAAGTCCCCAGGCTCCCCAGCAGGCAGAAGTATGCAAAGCATGCATCTCAATTAGTCAGCAACCATAGTCCCGCCCCTAACTCCGCCCATCCCGCCCCTAACTCCGCCCAGTTCCGCCCATTCTCCGCCCCATGGCTGACTAATTTTTTTTATTTATGCAGAGGCCGAGGCCGCCTCTGCCTCTGAGCTATTCCAGAAGTAGTGAGGAGGCTTTTTTGGAGGCCTAGGCTTTTGCAAAAAGCTCCCGGGAGCTTGTATATCCATTTTC…
pSV40	pB	430	pSV40_F3	pSV40_R4	AAACCGCTGTTCCTAGGAATCCCGAGGCCTCTGTGGAATGTGTGTCAGTTAGGGTGTGGAAAGTCCCCAGGCTCCCCAGCAGGCAGAAGTATGCAAAGCATGCATCTCAATTAGTCAGCAACCAGGTGTGGAAAGTCCCCAGGCTCCCCAGCAGGCAGAAGTATGCAAAGCATGCATCTCAATTAGTCAGCAACCATAGTCCCGCCCCTAACTCCGCCCATCCCGCCCCTAACTCCGCCCAGTTCCGCCCATTCTCCGCCCCATGGCTGACTAATTTTTTTTATTTATGCAGAGGCCGAGGCCGCCTCTGCCTCTGAGCTATTCCAGAAGTAGTGAGGAGGCTTTTTTGGAGGCCTAGGCTTTTGCAAAAAGCTCCCGGGAGCTTGTATATCCATTTTC…
pSV40	pC	430	pSV40_F1	pSV40_R4	GATCAGTGTGAGGGAGTGTAAAGCTGGTTTCTGTGGAATGTGTGTCAGTTAGGGTGTGGAAAGTCCCCAGGCTCCCCAGCAGGCAGAAGTATGCAAAGCATGCATCTCAATTAGTCAGCAACCAGGTGTGGAAAGTCCCCAGGCTCCCCAGCAGGCAGAAGTATGCAAAGCATGCATCTCAATTAGTCAGCAACCATAGTCCCGCCCCTAACTCCGCCCATCCCGCCCCTAACTCCGCCCAGTTCCGCCCATTCTCCGCCCCATGGCTGACTAATTTTTTTTATTTATGCAGAGGCCGAGGCCGCCTCTGCCTCTGAGCTATTCCAGAAGTAGTGAGGAGGCTTTTTTGGAGGCCTAGGCTTTTGCAAAAAGCTCCCGGGAGCTTGTATATCCATTTTC…
pUAS	pA	576	pUAS_F1	pUAS_R2	GATCAGTGTGAGGGAGTGTAAAGCTGGTTTAGGCCTCCAAGGCGGAGTACTGTCCTCCGGGCTGGCGGAGTACTGTCCTCCGGCAAGGTCGGAGTACTGTCCTCCGACACTAGAGGTCGGAGTACTGTCCTCCGACGCAAGGCGGAGTACTGTCCTCCGGGCTGCGGAGTACTGTCCTCCGGCAAGGTCGGAGTACTGTCCTCCGACACTAGAGGTCGGAGTACTGTCCTCCGACGCAAGGTCGGAGTACTGTCCTCCGACACTAGAGGTCGGAGTACTGTCCTCCGACGCAAGGTCGGAGTACTGTCCTCCGACACTAGAGGTCGGAGTACTGTCCTCCGACGCAAGGCGGAGTACTGTCCTCCGGGCTGGCGGAGTACTGTCCTCCGGCAAGGGTCG…
pUAS	pB	576	pUAS_F3	pUAS_R4	AAACCGCTGTTCCTAGGAATCCCGAGGCCTAGGCCTCCAAGGCGGAGTACTGTCCTCCGGGCTGGCGGAGTACTGTCCTCCGGCAAGGTCGGAGTACTGTCCTCCGACACTAGAGGTCGGAGTACTGTCCTCCGACGCAAGGCGGAGTACTGTCCTCCGGGCTGCGGAGTACTGTCCTCCGGCAAGGTCGGAGTACTGTCCTCCGACACTAGAGGTCGGAGTACTGTCCTCCGACGCAAGGTCGGAGTACTGTCCTCCGACACTAGAGGTCGGAGTACTGTCCTCCGACGCAAGGTCGGAGTACTGTCCTCCGACACTAGAGGTCGGAGTACTGTCCTCCGACGCAAGGCGGAGTACTGTCCTCCGGGCTGGCGGAGTACTGTCCTCCGGCAAGGGTCG…
pUAS	pC	576	pUAS_F1	pUAS_R4	GATCAGTGTGAGGGAGTGTAAAGCTGGTTTAGGCCTCCAAGGCGGAGTACTGTCCTCCGGGCTGGCGGAGTACTGTCCTCCGGCAAGGTCGGAGTACTGTCCTCCGACACTAGAGGTCGGAGTACTGTCCTCCGACGCAAGGCGGAGTACTGTCCTCCGGGCTGCGGAGTACTGTCCTCCGGCAAGGTCGGAGTACTGTCCTCCGACACTAGAGGTCGGAGTACTGTCCTCCGACGCAAGGTCGGAGTACTGTCCTCCGACACTAGAGGTCGGAGTACTGTCCTCCGACGCAAGGTCGGAGTACTGTCCTCCGACACTAGAGGTCGGAGTACTGTCCTCCGACGCAAGGCGGAGTACTGTCCTCCGGGCTGGCGGAGTACTGTCCTCCGGCAAGGGTCG…
CMV	pA	729	CMV_F1	CMV_R2	GATCAGTGTGAGGGAGTGTAAAGCTGGTTTTTTGCGCTGCTTCGCGATGTACGGGCCAGATATACGCGTTGACATTGATTATTGACTAGTTATTAATAGTAATCAATTACGGGGTCATTAGTTCATAGCCCATATATGGAGTTCCGCGTTACATAACTTACGGTAAATGGCCCGCCTGGCTGACCGCCCAACGACCCCCGCCCATTGACGTCAATAATGACGTATGTTCCCATAGTAACGCCAATAGGGACTTTCCATTGACGTCAATGGGTGGACTATTTACGGTAAACTGCCCACTTGGCAGTACATCAAGTGTATCATATGCCAAGTACGCCCCCTATTGACGTCAATGACGGTAAATGGCCCGCCTGGCATTATGCCCAGTACATGACCTTATGG…
CMV	pB	729	CMV_F3	CMV_R4	AAACCGCTGTTCCTAGGAATCCCGAGGCCTTTTGCGCTGCTTCGCGATGTACGGGCCAGATATACGCGTTGACATTGATTATTGACTAGTTATTAATAGTAATCAATTACGGGGTCATTAGTTCATAGCCCATATATGGAGTTCCGCGTTACATAACTTACGGTAAATGGCCCGCCTGGCTGACCGCCCAACGACCCCCGCCCATTGACGTCAATAATGACGTATGTTCCCATAGTAACGCCAATAGGGACTTTCCATTGACGTCAATGGGTGGACTATTTACGGTAAACTGCCCACTTGGCAGTACATCAAGTGTATCATATGCCAAGTACGCCCCCTATTGACGTCAATGACGGTAAATGGCCCGCCTGGCATTATGCCCAGTACATGACCTTATGG…
CMV	pC	729	CMV_F1	CMV_R4	GATCAGTGTGAGGGAGTGTAAAGCTGGTTTTTTGCGCTGCTTCGCGATGTACGGGCCAGATATACGCGTTGACATTGATTATTGACTAGTTATTAATAGTAATCAATTACGGGGTCATTAGTTCATAGCCCATATATGGAGTTCCGCGTTACATAACTTACGGTAAATGGCCCGCCTGGCTGACCGCCCAACGACCCCCGCCCATTGACGTCAATAATGACGTATGTTCCCATAGTAACGCCAATAGGGACTTTCCATTGACGTCAATGGGTGGACTATTTACGGTAAACTGCCCACTTGGCAGTACATCAAGTGTATCATATGCCAAGTACGCCCCCTATTGACGTCAATGACGGTAAATGGCCCGCCTGGCATTATGCCCAGTACATGACCTTATGG…
pGK	pA	565	pGK_F1	pGK_R2	GATCAGTGTGAGGGAGTGTAAAGCTGGTTTATTCTACCGGGTAGGGGAGGCGCTTTTCCCAAGGCAGTCTGGAGCATGCGCTTTAGCAGCCCCGCTGGGCACTTGGCGCTACACAAGTGGCCTCTGGCCTCGCACACATTCCACATCCACCGGTAGGCGCCAACCGGCTCCGTTCTTTGGTGGCCCCTTCGCGCCACCTTCTACTCCTCCCCTAGTCAGGAAGTTCCCCCCCGCCCCGCAGCTCGCGTCGTGCAGGACGTGACAAATGGAAGTAGCACGTCTCACTAGTCTCGTGCAGATGGACAGCACCGCTGAGCAATGGAAGCGGGTAGGCCTTTGGGGCAGCGGCCAATAGCAGCTTTGCTCCTTCGCTTTCTGGGCTCAGAGGCTGGGAAGGGG…
pGK	pB	565	pGK_F3	pGK_R4	AAACCGCTGTTCCTAGGAATCCCGAGGCCTATTCTACCGGGTAGGGGAGGCGCTTTTCCCAAGGCAGTCTGGAGCATGCGCTTTAGCAGCCCCGCTGGGCACTTGGCGCTACACAAGTGGCCTCTGGCCTCGCACACATTCCACATCCACCGGTAGGCGCCAACCGGCTCCGTTCTTTGGTGGCCCCTTCGCGCCACCTTCTACTCCTCCCCTAGTCAGGAAGTTCCCCCCCGCCCCGCAGCTCGCGTCGTGCAGGACGTGACAAATGGAAGTAGCACGTCTCACTAGTCTCGTGCAGATGGACAGCACCGCTGAGCAATGGAAGCGGGTAGGCCTTTGGGGCAGCGGCCAATAGCAGCTTTGCTCCTTCGCTTTCTGGGCTCAGAGGCTGGGAAGGGG…
pGK	pC	565	pGK_F1	pGK_R4	GATCAGTGTGAGGGAGTGTAAAGCTGGTTTATTCTACCGGGTAGGGGAGGCGCTTTTCCCAAGGCAGTCTGGAGCATGCGCTTTAGCAGCCCCGCTGGGCACTTGGCGCTACACAAGTGGCCTCTGGCCTCGCACACATTCCACATCCACCGGTAGGCGCCAACCGGCTCCGTTCTTTGGTGGCCCCTTCGCGCCACCTTCTACTCCTCCCCTAGTCAGGAAGTTCCCCCCCGCCCCGCAGCTCGCGTCGTGCAGGACGTGACAAATGGAAGTAGCACGTCTCACTAGTCTCGTGCAGATGGACAGCACCGCTGAGCAATGGAAGCGGGTAGGCCTTTGGGGCAGCGGCCAATAGCAGCTTTGCTCCTTCGCTTTCTGGGCTCAGAGGCTGGGAAGGGG…
HRE	pA	154	HRE_F1	HRE_R2	GATCAGTGTGAGGGAGTGTAAAGCTGGTTTAGGTACCGAGCTCTGTCACGTCCTGCACGACTCTAGTTGTCACGTCCTGCACGACTCTAGTTGTCACGTCCTGCACGACGCTAGCTCGAGATCCCTAACTCGAACGCTAGCTGTGCGATCGTTT
HRE	pB	154	HRE_F3	HRE_R4	AAACCGCTGTTCCTAGGAATCCCGAGGCCTAGGTACCGAGCTCTGTCACGTCCTGCACGACTCTAGTTGTCACGTCCTGCACGACTCTAGTTGTCACGTCCTGCACGACGCTAGCTCGAGATCCGACCCGACATTAGCGCTACAGCTTAAGCGG
HRE	pC	154	HRE_F1	HRE_R4	GATCAGTGTGAGGGAGTGTAAAGCTGGTTTAGGTACCGAGCTCTGTCACGTCCTGCACGACTCTAGTTGTCACGTCCTGCACGACTCTAGTTGTCACGTCCTGCACGACGCTAGCTCGAGATCCGACCCGACATTAGCGCTACAGCTTAAGCGG
CCSP	pA	856	CCSP_F1	CCSP_R2	GATCAGTGTGAGGGAGTGTAAAGCTGGTTTCCTGGGAATGGCTAACACTTGAGAACTGTCAACATCATGAAAGGATAAGAAAGAATGGCCAAGGAAAGAAAACAGGAAAGAGCTGAGTGTGGGAGAGGCCTGGAGAGAATGGGGCAAGAAGTGGGAGGCTAAAGGGTAAGGGCAAGGGAGGGTCAAGTCAGATGAGGACTGAAGGTGCTTTCAACTGGTAGGACTTGAGGGCTGCTCTGGGTAGGAGCCAGCCCGGTCTGGGCCCTGGGTCTCTCATGTGTTCTATGGAGAAGTCTTTATATTTGTTCATGTGTATTGTATGTGGGCTCTAACCTGGCCAACAATGCCCAAGAATCAAGTGATTTTTGTGGCTTGAAGTCTAGCCACTTTCCTTGGAGG…
CCSP	pB	856	CCSP_F3	CCSP_R4	AAACCGCTGTTCCTAGGAATCCCGAGGCCTCCTGGGAATGGCTAACACTTGAGAACTGTCAACATCATGAAAGGATAAGAAAGAATGGCCAAGGAAAGAAAACAGGAAAGAGCTGAGTGTGGGAGAGGCCTGGAGAGAATGGGGCAAGAAGTGGGAGGCTAAAGGGTAAGGGCAAGGGAGGGTCAAGTCAGATGAGGACTGAAGGTGCTTTCAACTGGTAGGACTTGAGGGCTGCTCTGGGTAGGAGCCAGCCCGGTCTGGGCCCTGGGTCTCTCATGTGTTCTATGGAGAAGTCTTTATATTTGTTCATGTGTATTGTATGTGGGCTCTAACCTGGCCAACAATGCCCAAGAATCAAGTGATTTTTGTGGCTTGAAGTCTAGCCACTTTCCTTGGAGG…
CCSP	pC	856	CCSP_F1	CCSP_R4	GATCAGTGTGAGGGAGTGTAAAGCTGGTTTCCTGGGAATGGCTAACACTTGAGAACTGTCAACATCATGAAAGGATAAGAAAGAATGGCCAAGGAAAGAAAACAGGAAAGAGCTGAGTGTGGGAGAGGCCTGGAGAGAATGGGGCAAGAAGTGGGAGGCTAAAGGGTAAGGGCAAGGGAGGGTCAAGTCAGATGAGGACTGAAGGTGCTTTCAACTGGTAGGACTTGAGGGCTGCTCTGGGTAGGAGCCAGCCCGGTCTGGGCCCTGGGTCTCTCATGTGTTCTATGGAGAAGTCTTTATATTTGTTCATGTGTATTGTATGTGGGCTCTAACCTGGCCAACAATGCCCAAGAATCAAGTGATTTTTGTGGCTTGAAGTCTAGCCACTTTCCTTGGAGG…
pUBC	pA	1277	pUBC_F1	pUBC_R2	GATCAGTGTGAGGGAGTGTAAAGCTGGTTTGATCTGGCCTCCGCGCCGGGTTTTGGCGCCTCCCGCGGGCGCCCCCCTCCTCACGGCGAGCGCTGCCACGTCAGACGAAGGGCGCAGCGAGCGTCCTGATCCTTCCGCCCGGACGCTCAGGACAGCGGCCCGCTGCTCATAAGACTCGGCCTTAGAACCCCAGTATCAGCAGAAGGACATTTTAGGACGGGACTTGGGTGACTCTAGGGCACTGGTTTTCTTTCCAGAGAGCGGAACAGGCGAGGAAAAGTAGTCCCTTCTCGGCGATTCTGCGGAGGGATCTCCGTGGGGCGGTGAACGCCGATGATTATATAAGGACGCGCCGGGTGTGGCACAGCTAGTTCCGTCGCAGCCGGGATTTGGGTCGCG…
pUBC	pB	1277	pUBC_F3	pUBC_R4	AAACCGCTGTTCCTAGGAATCCCGAGGCCTGATCTGGCCTCCGCGCCGGGTTTTGGCGCCTCCCGCGGGCGCCCCCCTCCTCACGGCGAGCGCTGCCACGTCAGACGAAGGGCGCAGCGAGCGTCCTGATCCTTCCGCCCGGACGCTCAGGACAGCGGCCCGCTGCTCATAAGACTCGGCCTTAGAACCCCAGTATCAGCAGAAGGACATTTTAGGACGGGACTTGGGTGACTCTAGGGCACTGGTTTTCTTTCCAGAGAGCGGAACAGGCGAGGAAAAGTAGTCCCTTCTCGGCGATTCTGCGGAGGGATCTCCGTGGGGCGGTGAACGCCGATGATTATATAAGGACGCGCCGGGTGTGGCACAGCTAGTTCCGTCGCAGCCGGGATTTGGGTCGCG…
pUBC	pC	1277	pUBC_F1	pUBC_R4	GATCAGTGTGAGGGAGTGTAAAGCTGGTTTGATCTGGCCTCCGCGCCGGGTTTTGGCGCCTCCCGCGGGCGCCCCCCTCCTCACGGCGAGCGCTGCCACGTCAGACGAAGGGCGCAGCGAGCGTCCTGATCCTTCCGCCCGGACGCTCAGGACAGCGGCCCGCTGCTCATAAGACTCGGCCTTAGAACCCCAGTATCAGCAGAAGGACATTTTAGGACGGGACTTGGGTGACTCTAGGGCACTGGTTTTCTTTCCAGAGAGCGGAACAGGCGAGGAAAAGTAGTCCCTTCTCGGCGATTCTGCGGAGGGATCTCCGTGGGGCGGTGAACGCCGATGATTATATAAGGACGCGCCGGGTGTGGCACAGCTAGTTCCGTCGCAGCCGGGATTTGGGTCGCG…
pCAG	pA	1766	pCAG_F1	pCAG_R2	GATCAGTGTGAGGGAGTGTAAAGCTGGTTTACTAGTTATTAATAGTAATCAATTACGGGGTCATTAGTTCATAGCCCATATATGGAGTTCCGCGTTACATAACTTACGGTAAATGGCCCGCCTGGCTGACCGCCCAACGACCCCCGCCCATTGACGTCAATAATGACGTATGTTCCCATAGTAACGCCAATAGGGACTTTCCATTGACGTCAATGGGTGGAGTATTTACGGTAAACTGCCCACTTGGCAGTACATCAAGTGTATCATATGCCAAGTACGCCCCCTATTGACGTCAATGACGGTAAATGGCCCGCCTGGCATTATGCCCAGTACATGACCTTATGGGACTTTCCTACTTGGCAGTACATCTACGTATTAGTCATCGCTATTACCATGGTC…
pCAG	pB	1766	pCAG_F3	pCAG_R4	AAACCGCTGTTCCTAGGAATCCCGAGGCCTACTAGTTATTAATAGTAATCAATTACGGGGTCATTAGTTCATAGCCCATATATGGAGTTCCGCGTTACATAACTTACGGTAAATGGCCCGCCTGGCTGACCGCCCAACGACCCCCGCCCATTGACGTCAATAATGACGTATGTTCCCATAGTAACGCCAATAGGGACTTTCCATTGACGTCAATGGGTGGAGTATTTACGGTAAACTGCCCACTTGGCAGTACATCAAGTGTATCATATGCCAAGTACGCCCCCTATTGACGTCAATGACGGTAAATGGCCCGCCTGGCATTATGCCCAGTACATGACCTTATGGGACTTTCCTACTTGGCAGTACATCTACGTATTAGTCATCGCTATTACCATGGTC…
pCAG	pC	1766	pCAG_F1	pCAG_R4	GATCAGTGTGAGGGAGTGTAAAGCTGGTTTACTAGTTATTAATAGTAATCAATTACGGGGTCATTAGTTCATAGCCCATATATGGAGTTCCGCGTTACATAACTTACGGTAAATGGCCCGCCTGGCTGACCGCCCAACGACCCCCGCCCATTGACGTCAATAATGACGTATGTTCCCATAGTAACGCCAATAGGGACTTTCCATTGACGTCAATGGGTGGAGTATTTACGGTAAACTGCCCACTTGGCAGTACATCAAGTGTATCATATGCCAAGTACGCCCCCTATTGACGTCAATGACGGTAAATGGCCCGCCTGGCATTATGCCCAGTACATGACCTTATGGGACTTTCCTACTTGGCAGTACATCTACGTATTAGTCATCGCTATTACCATGGTC…
pTRE	pA	411	pTRE_F1	pTRE_R2	GATCAGTGTGAGGGAGTGTAAAGCTGGTTTCGACGGTTTCGATATGTCGAGTTTACTCCCTATCAGTGATAGAGAACGTATGTCGAGTTTACTCCCTATCAGTGATAGAGAACGATGTCGAGTTTACTCCCTATCAGTGATAGAGAACGTATGTCGAGTTTACTCCCTATCAGTGATAGAGAACGTATGTCGAGTTTACTCCCTATCAGTGATAGAGAACGTATGTCGAGTTTATCCCTATCAGTGATAGAGAACGTATGTCGAGTTTACTCCCTATCAGTGATAGAGAACGTATGTCGAGGTAGGCGTGTACGGTGGGAGGCCTATATAAGCAGAGCTCGTTTAGTGAACCGTCAGATCGCCTGGAGAATACGTAAGTCACTAACTCGAACGCTAGCT…
pTRE	pB	411	pTRE_F3	pTRE_R4	AAACCGCTGTTCCTAGGAATCCCGAGGCCTCGACGGTTTCGATATGTCGAGTTTACTCCCTATCAGTGATAGAGAACGTATGTCGAGTTTACTCCCTATCAGTGATAGAGAACGATGTCGAGTTTACTCCCTATCAGTGATAGAGAACGTATGTCGAGTTTACTCCCTATCAGTGATAGAGAACGTATGTCGAGTTTACTCCCTATCAGTGATAGAGAACGTATGTCGAGTTTATCCCTATCAGTGATAGAGAACGTATGTCGAGTTTACTCCCTATCAGTGATAGAGAACGTATGTCGAGGTAGGCGTGTACGGTGGGAGGCCTATATAAGCAGAGCTCGTTTAGTGAACCGTCAGATCGCCTGGAGAATACGTAAGTCAGACCCGACATTAGCGCTA…
pTRE	pC	411	pTRE_F1	pTRE_R4	GATCAGTGTGAGGGAGTGTAAAGCTGGTTTCGACGGTTTCGATATGTCGAGTTTACTCCCTATCAGTGATAGAGAACGTATGTCGAGTTTACTCCCTATCAGTGATAGAGAACGATGTCGAGTTTACTCCCTATCAGTGATAGAGAACGTATGTCGAGTTTACTCCCTATCAGTGATAGAGAACGTATGTCGAGTTTACTCCCTATCAGTGATAGAGAACGTATGTCGAGTTTATCCCTATCAGTGATAGAGAACGTATGTCGAGTTTACTCCCTATCAGTGATAGAGAACGTATGTCGAGGTAGGCGTGTACGGTGGGAGGCCTATATAAGCAGAGCTCGTTTAGTGAACCGTCAGATCGCCTGGAGAATACGTAAGTCAGACCCGACATTAGCGCTA…
pEFS	pA	311	pEFS_F1	pEFS_R2	GATCAGTGTGAGGGAGTGTAAAGCTGGTTTTCGAGTGGCTCCGGTGCCCGTCAGTGGGCAGAGCGCACATCGCCCACAGTCCCCGAGAAGTTGGGGGGAGGGGTCGGCAATTGAACCGGTGCCTAGAGAAGGTGGCGCGGGGTAAACTGGGAAAGTGATGTCGTGTACTGGCTCCGCCTTTTTCCCGAGGGTGGGGGAGAACCGTATATAAGTGCAGTAGTCGCCGTGAACGTTCTTTTTCGCAACGGGTTTGCCGCCAGAACACAGGTGTCGTGACGCGGCTAACTCGAACGCTAGCTGTGCGATCGTTT
pEFS	pB	311	pEFS_F3	pEFS_R4	AAACCGCTGTTCCTAGGAATCCCGAGGCCTTCGAGTGGCTCCGGTGCCCGTCAGTGGGCAGAGCGCACATCGCCCACAGTCCCCGAGAAGTTGGGGGGAGGGGTCGGCAATTGAACCGGTGCCTAGAGAAGGTGGCGCGGGGTAAACTGGGAAAGTGATGTCGTGTACTGGCTCCGCCTTTTTCCCGAGGGTGGGGGAGAACCGTATATAAGTGCAGTAGTCGCCGTGAACGTTCTTTTTCGCAACGGGTTTGCCGCCAGAACACAGGTGTCGTGACGCGGGACCCGACATTAGCGCTACAGCTTAAGCGG
pEFS	pC	311	pEFS_F1	pEFS_R4	GATCAGTGTGAGGGAGTGTAAAGCTGGTTTTCGAGTGGCTCCGGTGCCCGTCAGTGGGCAGAGCGCACATCGCCCACAGTCCCCGAGAAGTTGGGGGGAGGGGTCGGCAATTGAACCGGTGCCTAGAGAAGGTGGCGCGGGGTAAACTGGGAAAGTGATGTCGTGTACTGGCTCCGCCTTTTTCCCGAGGGTGGGGGAGAACCGTATATAAGTGCAGTAGTCGCCGTGAACGTTCTTTTTCGCAACGGGTTTGCCGCCAGAACACAGGTGTCGTGACGCGGGACCCGACATTAGCGCTACAGCTTAAGCGG
pU6	pA	309	pU6_F1	pU6_R2	GATCAGTGTGAGGGAGTGTAAAGCTGGTTTGAGGGCCTATTTCCCATGATTCCTTCATATTTGCATATACGATACAAGGCTGTTAGAGAGATAATTAGAATTAATTTGACTGTAAACACAAAGATATTAGTACAAAATACGTGACGTAGAAAGTAATAATTTCTTGGGTAGTTTGCAGTTTTAAAATTATGTTTTAAAATGGACTATCATATGCTTACCGTAACTTGAAAGTATTTCGATTTCTTGGCTTTATATATCTTGTGGAAAGGACGAAACACCCTAACTCGAACGCTAGCTGTGCGATCGTTT
pU6	pB	309	pU6_F3	pU6_R4	AAACCGCTGTTCCTAGGAATCCCGAGGCCTGAGGGCCTATTTCCCATGATTCCTTCATATTTGCATATACGATACAAGGCTGTTAGAGAGATAATTAGAATTAATTTGACTGTAAACACAAAGATATTAGTACAAAATACGTGACGTAGAAAGTAATAATTTCTTGGGTAGTTTGCAGTTTTAAAATTATGTTTTAAAATGGACTATCATATGCTTACCGTAACTTGAAAGTATTTCGATTTCTTGGCTTTATATATCTTGTGGAAAGGACGAAACACCGACCCGACATTAGCGCTACAGCTTAAGCGG
pU6	pC	309	pU6_F1	pU6_R4	GATCAGTGTGAGGGAGTGTAAAGCTGGTTTGAGGGCCTATTTCCCATGATTCCTTCATATTTGCATATACGATACAAGGCTGTTAGAGAGATAATTAGAATTAATTTGACTGTAAACACAAAGATATTAGTACAAAATACGTGACGTAGAAAGTAATAATTTCTTGGGTAGTTTGCAGTTTTAAAATTATGTTTTAAAATGGACTATCATATGCTTACCGTAACTTGAAAGTATTTCGATTTCTTGGCTTTATATATCTTGTGGAAAGGACGAAACACCGACCCGACATTAGCGCTACAGCTTAAGCGG

## Sheet: Supplementary Table S2
Oligo/gBlock name	Sequence
Rosa26 LSL 2-5 gBlock	GTATAGCATACATTATACGAAGTTATGGGCTAACTCGAACGCTAGCTGTGCGATCGTTTAAACACCATGGTGTCTAAGGGCGAAGAGCTGTTCACCGGGGTGGTGCCCATCCTGGTCGAGCTGGACGGCGACGTAAACGGCCACAAGTTCAGCGTGTCCGGCGAGGGCGAGGGCGATGCCACCTACGGCAAGCTGACCCTGAAGTTCATCTGCACCACCGGCAAGCTGCCCGTGCCCTGGCCCACCCTCGTGACCACCCTGACCTACGGCGTGCAGTGCTTCAGCCGCTACCCCGACCACATGAAGCAGCACGACTTCTTCAAGTCCGCCATGCCCGAAGGCTACGTCCAGGAGCGCACCATCTTCTTCAAGGACGACGGCAACTACAAGACCCGCGCC…
RV 2-5 gBlock	CCCTCACTCCTTCTCTAGGCGCCGGAATTAGATCTCTAACTCGAACGCTAGCTGTGCGATCGTTTAAACGTTGTTGTTTGGGGTTGAATTACTCTATCGATAAAATAAAAGATTTTATTTAGTCTC
LV 1-5 gBlock	CAGTTTGGTTAGTACCGGGCCCGGGTCGACTAGTGATCAGTGTGAGGGAGTGTAAAGCTGGTTTAAACTGTACAGCTCGTCCATGCCCGAAGGCTACGTCCAGGAGCGCACCATCTTCTTCAAGGACGACGGCAACTACAAGACCCGCGCCGAGGTGAAGTTCGAGGGCGACACCCTGGTGAACCGCATCGAGCTGAAGGGCATCGACTTCAAGGAGGACGGCAACATCCTGGGGCACAAGCTGGAGTACAACTACAACAGCCACAACGTCTATATCATGGCCGACAAGCAGAAGAACGGCATCAAGGCGAACTTCAAGATCCGCCACAACATCGAGGACGGCAGCGTGCAGCTCGCCGACCACTACCAGCAGAACACCCCCATCGGCGACGGCCCCGT…
TOPO 1-4 gBlock	GCTATGCATCAAGCTTGGTACCGAGCTCGGATCAGTGTGAGGGAGTGTAAAGCTGGTTTAAACACCATGGTGTCTAAGGGCGAAGAGCTGTTCACCGGGGTGGTGCCCATCCTGGTCGAGCTGGACGGCGACGTAAACGGCCACAAGTTCAGCGTGTCCGGCGAGGGCGAGGGCGATGCCACCTACGGCAAGCTGACCCTGAAGTTCATCTGCACCACCGGCAAGCTGCCCGTGCCCTGGCCCACCCTCGTGACCACCCTGACCTACGGCGTGCAGTGCTTCAGCCGCTACCCCGACCACATGAAGCAGCACGACTTCTTCAAGTCCGCCATGCCCGAAGGCTACGTCCAGGAGCGCACCATCTTCTTCAAGGACGACGGCAACTACAAGACCCGCGCC…
TOPO 2-5 gBlock	GCTATGCATCAAGCTTGGTACCGAGCTCGGATCCTAACTCGAACGCTAGCTGTGCGATCGTTTAAACACCATGGTGTCTAAGGGCGAAGAGCTGTTCACCGGGGTGGTGCCCATCCTGGTCGAGCTGGACGGCGACGTAAACGGCCACAAGTTCAGCGTGTCCGGCGAGGGCGAGGGCGATGCCACCTACGGCAAGCTGACCCTGAAGTTCATCTGCACCACCGGCAAGCTGCCCGTGCCCTGGCCCACCCTCGTGACCACCCTGACCTACGGCGTGCAGTGCTTCAGCCGCTACCCCGACCACATGAAGCAGCACGACTTCTTCAAGTCCGCCATGCCCGAAGGCTACGTCCAGGAGCGCACCATCTTCTTCAAGGACGACGGCAACTACAAGACCCG…
F1 seq	GATCAGTGTGAGGGAGTGTAAAG
F2 seq	CTAACTCGAACGCTAGCTGTG
R2 seq	AAACGATCGCACAGCTAGCGTTC
F3 seq	AAACCGCTGTTCCTAGGAATCC
R3 seq	AGGCCTCGGGATTCCTAGG
F4 seq	GACCCGACATTAGCGCTACAG
R4 seq	CCGCTTAAGCTGTAGCGCTAATG
R5 seq	AGAGTAATTCAACCCCAAACAAC

## Sheet: Supplementary Table S3
Primer Name	Sequence
mCherry_F2	CTAACTCGAACGCTAGCTGTGCGATCGTTTACCATGGCAAGCAAGGGCGAG
mCherry_R3	AGGCCTCGGGATTCCTAGGAACAGCGGTTTTCAAGACTTGTACAGCTCGTC
mCherry_F4	GACCCGACATTAGCGCTACAGCTTAAGCGGACCATGGCAAGCAAGGGCGAG
mCherry_R5	AGAGTAATTCAACCCCAAACAACAACGTTTTCAAGACTTGTACAGCTCGTC
CFP_F2	CTAACTCGAACGCTAGCTGTGCGATCGTTTACCATGGTGAGCAAGGGCGAG
CFP_R3	AGGCCTCGGGATTCCTAGGAACAGCGGTTTTTACTTGTACAGCTCGTCCAT
CFP_F4	GACCCGACATTAGCGCTACAGCTTAAGCGGACCATGGTGAGCAAGGGCGAG
CFP_R5	AGAGTAATTCAACCCCAAACAACAACGTTTTTACTTGTACAGCTCGTCCAT
GFP_F2	CTAACTCGAACGCTAGCTGTGCGATCGTTTACCATGGTGAGCAAGGGCGAG
GFP_R3	AGGCCTCGGGATTCCTAGGAACAGCGGTTTTTACTTGTACAGCTCGTCCAT
GFP_F4	GACCCGACATTAGCGCTACAGCTTAAGCGGACCATGGTGAGCAAGGGCGAG
GFP_R5	AGAGTAATTCAACCCCAAACAACAACGTTTTTACTTGTACAGCTCGTCCAT
rtTA3_F2	CTAACTCGAACGCTAGCTGTGCGATCGTTTACCATGAGTAGACTGGACAAG
rtTA3_R3	AGGCCTCGGGATTCCTAGGAACAGCGGTTTTTAGTCTCCGTCTTCCAACAG
rtTA3_F4	GACCCGACATTAGCGCTACAGCTTAAGCGGACCATGAGTAGACTGGACAAG
rtTA3_R5	AGAGTAATTCAACCCCAAACAACAACGTTTTTAGTCTCCGTCTTCCAACAG
LucOS_F2	CTAACTCGAACGCTAGCTGTGCGATCGTTTACCATGGAAGACGCCAAAAAC
LucOS_R3	AGGCCTCGGGATTCCTAGGAACAGCGGTTTTTACAAGTCCTCTTCAGAAAT
LucOS_F4	GACCCGACATTAGCGCTACAGCTTAAGCGGACCATGGAAGACGCCAAAAAC
LucOS_R5	AGAGTAATTCAACCCCAAACAACAACGTTTTTACAAGTCCTCTTCAGAAAT
NLS-Cre_F2	CTAACTCGAACGCTAGCTGTGCGATCGTTTACCATGCCCAAGAAGAAGAGG
NLS-Cre_R3	AGGCCTCGGGATTCCTAGGAACAGCGGTTTCTAATCGCCATCTTCCAGCAG
NLS-Cre_F4	GACCCGACATTAGCGCTACAGCTTAAGCGGACCATGCCCAAGAAGAAGAGG
NLS-Cre_R5	AGAGTAATTCAACCCCAAACAACAACGTTTCTAATCGCCATCTTCCAGCAG
Thy1.1_F2	CTAACTCGAACGCTAGCTGTGCGATCGTTTACCATGAACCCAGCCATCAGC
Thy1.1_R3	AGGCCTCGGGATTCCTAGGAACAGCGGTTTTCACAGAGAAATGAAGTCCAG
Thy1.1_F4	GACCCGACATTAGCGCTACAGCTTAAGCGGACCATGAACCCAGCCATCAGC
Thy1.1_R5	AGAGTAATTCAACCCCAAACAACAACGTTTTCACAGAGAAATGAAGTCCAG
FlpO_F2	CTAACTCGAACGCTAGCTGTGCGATCGTTTACCATGGCTCCTAAGAAGAAG
FlpO_R3	AGGCCTCGGGATTCCTAGGAACAGCGGTTTTCAGATCCGCCTGTTGATGTA
FlpO_F4	GACCCGACATTAGCGCTACAGCTTAAGCGGACCATGGCTCCTAAGAAGAAG
FlpO_R5	AGAGTAATTCAACCCCAAACAACAACGTTTTCAGATCCGCCTGTTGATGTA
CreER_F2	CTAACTCGAACGCTAGCTGTGCGATCGTTTACCATGTCCAATTTACTGACC
CreER_R3	AGGCCTCGGGATTCCTAGGAACAGCGGTTTTCAAGCTGTGGCAGGGAAACC
CreER_F4	GACCCGACATTAGCGCTACAGCTTAAGCGGACCATGTCCAATTTACTGACC
CreER_R5	AGAGTAATTCAACCCCAAACAACAACGTTTTCAAGCTGTGGCAGGGAAACC
PuroR_F2	CTAACTCGAACGCTAGCTGTGCGATCGTTTACCATGACCGAGTACAAGCCC
PuroR_R3	AGGCCTCGGGATTCCTAGGAACAGCGGTTTTCAGGCACCGGGCTTGCGGGT
PuroR_F4	GACCCGACATTAGCGCTACAGCTTAAGCGGACCATGACCGAGTACAAGCCC
PuroR_R5	AGAGTAATTCAACCCCAAACAACAACGTTTTCAGGCACCGGGCTTGCGGGT
Clover_F2	CTAACTCGAACGCTAGCTGTGCGATCGTTTACCATGGTGAGCAAGGGCGAG
Clover_R3	AGGCCTCGGGATTCCTAGGAACAGCGGTTTTTACTTGTACAGCTCGTCCAT
Clover_F4	GACCCGACATTAGCGCTACAGCTTAAGCGGACCATGGTGAGCAAGGGCGAG
Clover_R5	AGAGTAATTCAACCCCAAACAACAACGTTTTTACTTGTACAGCTCGTCCAT
Citrine_F2	CTAACTCGAACGCTAGCTGTGCGATCGTTTACCATGGTGAGCAAGGGCGAG
Citrine_R3	AGGCCTCGGGATTCCTAGGAACAGCGGTTTTTACTTGTACAGCTCGTCCAT
Citrine_F4	GACCCGACATTAGCGCTACAGCTTAAGCGGACCATGGTGAGCAAGGGCGAG
Citrine_R5	AGAGTAATTCAACCCCAAACAACAACGTTTTTACTTGTACAGCTCGTCCAT
Cre-2A-GFP_F2	CTAACTCGAACGCTAGCTGTGCGATCGTTTACCATGCCCAAGAAGAAGAGG
Cre-2A-GFP_R3	AGGCCTCGGGATTCCTAGGAACAGCGGTTTTTACTTGTACAGCTCGTCCAT
Cre-2A-GFP_F4	GACCCGACATTAGCGCTACAGCTTAAGCGGACCATGCCCAAGAAGAAGAGG
Cre-2A-GFP_R5	AGAGTAATTCAACCCCAAACAACAACGTTTTTACTTGTACAGCTCGTCCAT
mEOS2_F2	CTAACTCGAACGCTAGCTGTGCGATCGTTTACCATGAGTGCGATTAAGCCA
mEOS2_R3	AGGCCTCGGGATTCCTAGGAACAGCGGTTTTTATCGTCTGGCATTGTCAGG
mEOS2_F4	GACCCGACATTAGCGCTACAGCTTAAGCGGACCATGAGTGCGATTAAGCCA
mEOS2_R5	AGAGTAATTCAACCCCAAACAACAACGTTTTTATCGTCTGGCATTGTCAGG
Dendra2_F2	CTAACTCGAACGCTAGCTGTGCGATCGTTTACCATGAACACCCCGGGAATT
Dendra2_R3	AGGCCTCGGGATTCCTAGGAACAGCGGTTTTTACCACACCTGGCTGGGCAG
Dendra2_F4	GACCCGACATTAGCGCTACAGCTTAAGCGGACCATGAACACCCCGGGAATT
Dendra2_R5	AGAGTAATTCAACCCCAAACAACAACGTTTTTACCACACCTGGCTGGGCAG
GFP-OS_F2	CTAACTCGAACGCTAGCTGTGCGATCGTTTACCATGGTGAGCAAGGGCGAG
GFP-OS_R3	AGGCCTCGGGATTCCTAGGAACAGCGGTTTTTACTTACAAGTCCTCTTCAG
GFP-OS_F4	GACCCGACATTAGCGCTACAGCTTAAGCGGACCATGGTGAGCAAGGGCGAG
GFP-OS_R5	AGAGTAATTCAACCCCAAACAACAACGTTTTTACTTACAAGTCCTCTTCAG
Rae1d_F2	CTAACTCGAACGCTAGCTGTGCGATCGTTTACCATGGCCAAGGCAGCAGTG
Rae1d_R3	AGGCCTCGGGATTCCTAGGAACAGCGGTTTTCACATTGCAAATGCAAATGC
Rae1d_F4	GACCCGACATTAGCGCTACAGCTTAAGCGGACCATGGCCAAGGCAGCAGTG
Rae1d_R5	AGAGTAATTCAACCCCAAACAACAACGTTTTCACATTGCAAATGCAAATGC
BlastR_F2	CTAACTCGAACGCTAGCTGTGCGATCGTTTACCATGGCCAAGCCTTTGTCT
BlastR_R3	AGGCCTCGGGATTCCTAGGAACAGCGGTTTTTAGCCCTCCCACACATAACC
BlastR_F4	GACCCGACATTAGCGCTACAGCTTAAGCGGACCATGGCCAAGCCTTTGTCT
BlastR_R5	AGAGTAATTCAACCCCAAACAACAACGTTTTTAGCCCTCCCACACATAACC
Venus_F2	CTAACTCGAACGCTAGCTGTGCGATCGTTTACCATGGTGAGCAAGGGCGAG
Venus_R3	AGGCCTCGGGATTCCTAGGAACAGCGGTTTTTACTTGTACAGCTCGTCCAT
Venus_F4	GACCCGACATTAGCGCTACAGCTTAAGCGGACCATGGTGAGCAAGGGCGAG
Venus_R5	AGAGTAATTCAACCCCAAACAACAACGTTTTTACTTGTACAGCTCGTCCAT
tdTomato_F2	CTAACTCGAACGCTAGCTGTGCGATCGTTTACCATGGTCTCCAAGAAGGGC
tdTomato_R3	AGGCCTCGGGATTCCTAGGAACAGCGGTTTTTACTTGTACAGCTCGTCCAT
tdTomato_F4	GACCCGACATTAGCGCTACAGCTTAAGCGGACCATGGTCTCCAAGAAGGGC
tdTomato_R5	AGAGTAATTCAACCCCAAACAACAACGTTTTTACTTGTACAGCTCGTCCAT
tdTomato-OS_F2	CTAACTCGAACGCTAGCTGTGCGATCGTTTACCATGGTGAGCAAGGGCGAG
tdTomato-OS_R3	AGGCCTCGGGATTCCTAGGAACAGCGGTTTTTACAAGTCCTCTTCAGAAAT
tdTomato-OS_F4	GACCCGACATTAGCGCTACAGCTTAAGCGGACCATGGTGAGCAAGGGCGAG
tdTomato-OS_R5	AGAGTAATTCAACCCCAAACAACAACGTTTTTACAAGTCCTCTTCAGAAAT
Luciferase_F2	CTAACTCGAACGCTAGCTGTGCGATCGTTTACCATGGAAGACGCCAAAAAC
Luciferase_R3	AGGCCTCGGGATTCCTAGGAACAGCGGTTTTTACACGGCGATCTTTCCGCC
Luciferase_F4	GACCCGACATTAGCGCTACAGCTTAAGCGGACCATGGAAGACGCCAAAAAC
Luciferase_R5	AGAGTAATTCAACCCCAAACAACAACGTTTTTACACGGCGATCTTTCCGCC
BlaM_F2	CTAACTCGAACGCTAGCTGTGCGATCGTTTACCATGAGCACTTTTAAAGTT
BlaM_R3	AGGCCTCGGGATTCCTAGGAACAGCGGTTTTTACCAATGCTTAATCAGTGA
BlaM_F4	GACCCGACATTAGCGCTACAGCTTAAGCGGACCATGAGCACTTTTAAAGTT
BlaM_R5	AGAGTAATTCAACCCCAAACAACAACGTTTTTACCAATGCTTAATCAGTGA
mT2_F2	CTAACTCGAACGCTAGCTGTGCGATCGTTTACCATGGTGTCCAAGGGCGAG
mT2_R3	AGGCCTCGGGATTCCTAGGAACAGCGGTTTTTACTTGTACAGCTCGTCCAT
mT2_F4	GACCCGACATTAGCGCTACAGCTTAAGCGGACCATGGTGTCCAAGGGCGAG
mT2_R5	AGAGTAATTCAACCCCAAACAACAACGTTTTTACTTGTACAGCTCGTCCAT
mKO2_F2	CTAACTCGAACGCTAGCTGTGCGATCGTTTACCATGGTGTCCGTGATCAAG
mKO2_R3	AGGCCTCGGGATTCCTAGGAACAGCGGTTTTTAGCTGTGGGCCACGGCATC
mKO2_F4	GACCCGACATTAGCGCTACAGCTTAAGCGGACCATGGTGTCCGTGATCAAG
mKO2_R5	AGAGTAATTCAACCCCAAACAACAACGTTTTTAGCTGTGGGCCACGGCATC
rtTA3-2A-Cre_F2	CTAACTCGAACGCTAGCTGTGCGATCGTTTACCATGAGTAGACTGGACAAG
rtTA3-2A-Cre_R3	AGGCCTCGGGATTCCTAGGAACAGCGGTTTTTAGTCTCCGTCTTCCAACAG
rtTA3-2A-Cre_F4	GACCCGACATTAGCGCTACAGCTTAAGCGGACCATGAGTAGACTGGACAAG
rtTA3-2A-Cre_R5	AGAGTAATTCAACCCCAAACAACAACGTTTTTAGTCTCCGTCTTCCAACAG
iGFP_F2	CTAACTCGAACGCTAGCTGTGCGATCGTTTTTACTTGTACAGCTCGTCCAT
iGFP_R3	AGGCCTCGGGATTCCTAGGAACAGCGGTTTATGGTGAGCAAGGGCGAGGAG
iGFP_F4	GACCCGACATTAGCGCTACAGCTTAAGCGGTTACTTGTACAGCTCGTCCAT
iGFP_R5	AGAGTAATTCAACCCCAAACAACAACGTTTATGGTGAGCAAGGGCGAGGAG
NeoR_F2	CTAACTCGAACGCTAGCTGTGCGATCGTTTACCATGAGCCATATTCAACGG
NeoR_R3	AGGCCTCGGGATTCCTAGGAACAGCGGTTTTTAGAAAAACTCATCGAGCAT
NeoR_F4	GACCCGACATTAGCGCTACAGCTTAAGCGGACCATGAGCCATATTCAACGG
NeoR_R5	AGAGTAATTCAACCCCAAACAACAACGTTTTTAGAAAAACTCATCGAGCAT
HygroR_F2	CTAACTCGAACGCTAGCTGTGCGATCGTTTACCATGGATAGATCCGGAAAG
HygroR_R3	AGGCCTCGGGATTCCTAGGAACAGCGGTTTTTATTCCTTTGCCCTCGGACG
HygroR_F4	GACCCGACATTAGCGCTACAGCTTAAGCGGACCATGGATAGATCCGGAAAG
HygroR_R5	AGAGTAATTCAACCCCAAACAACAACGTTTTTATTCCTTTGCCCTCGGACG
ZeoR_F2	CTAACTCGAACGCTAGCTGTGCGATCGTTTACCATGGCCAAGTTGACCAGT
ZeoR_R3	AGGCCTCGGGATTCCTAGGAACAGCGGTTTTCAGTCCTGCTCCTCGGCCAC
ZeoR_F4	GACCCGACATTAGCGCTACAGCTTAAGCGGACCATGGCCAAGTTGACCAGT
ZeoR_R5	AGAGTAATTCAACCCCAAACAACAACGTTTTCAGTCCTGCTCCTCGGCCAC
Csy4_F2	CTAACTCGAACGCTAGCTGTGCGATCGTTTACCATGGGTGATCATTATCTG
Csy4_R3	AGGCCTCGGGATTCCTAGGAACAGCGGTTTTTAAAACCAGGGCACGAAACC
Csy4_F4	GACCCGACATTAGCGCTACAGCTTAAGCGGACCATGGGTGATCATTATCTG
Csy4_R5	AGAGTAATTCAACCCCAAACAACAACGTTTTTAAAACCAGGGCACGAAACC
GFP-2A-Csy4_F2	CTAACTCGAACGCTAGCTGTGCGATCGTTTACCATGGTGTCTAAGGGCGAA
GFP-2A-Csy4_R3	AGGCCTCGGGATTCCTAGGAACAGCGGTTTTTAAAACCAGGGCACGAAACC
GFP-2A-Csy4_F4	GACCCGACATTAGCGCTACAGCTTAAGCGGACCATGGTGTCTAAGGGCGAA
GFP-2A-Csy4_R5	AGAGTAATTCAACCCCAAACAACAACGTTTTTAAAACCAGGGCACGAAACC
mKate2_F2	CTAACTCGAACGCTAGCTGTGCGATCGTTTACCATGGTGAGCGAGCTGATT
mKate2_R3	AGGCCTCGGGATTCCTAGGAACAGCGGTTTTCATCTGTGCCCCAGTTTGCT
mKate2_F4	GACCCGACATTAGCGCTACAGCTTAAGCGGACCATGGTGAGCGAGCTGATT
mKate2_R5	AGAGTAATTCAACCCCAAACAACAACGTTTTCATCTGTGCCCCAGTTTGCT
mTagBFP2_F2	CTAACTCGAACGCTAGCTGTGCGATCGTTTACCATGGGGAGCCACCATCAC
mTagBFP2_R3	AGGCCTCGGGATTCCTAGGAACAGCGGTTTTTAATTAAGCTTGTGCCCCAG
mTagBFP2_F4	GACCCGACATTAGCGCTACAGCTTAAGCGGACCATGGGGAGCCACCATCAC
mTagBFP2_R5	AGAGTAATTCAACCCCAAACAACAACGTTTTTAATTAAGCTTGTGCCCCAG
3xFLAG-NLS-hSpCas9_F2	CTAACTCGAACGCTAGCTGTGCGATCGTTTCAGGTTGGACCGGTGCCACCA
3xFLAG-NLS-hSpCas9_R3	AGGCCTCGGGATTCCTAGGAACAGCGGTTTTTAGTCGCCTCCCAGCTGAGA
3xFLAG-NLS-hSpCas9_F4	GACCCGACATTAGCGCTACAGCTTAAGCGGCAGGTTGGACCGGTGCCACCA
3xFLAG-NLS-hSpCas9_R5	AGAGTAATTCAACCCCAAACAACAACGTTTTTAGTCGCCTCCCAGCTGAGA
3xFLAG-NLS-hSpCas9-P2A-Cre_F2	CTAACTCGAACGCTAGCTGTGCGATCGTTTCAGGTTGGACCGGTGCCACCA
3xFLAG-NLS-hSpCas9-P2A-Cre_R3	AGGCCTCGGGATTCCTAGGAACAGCGGTTTCTAATCGCCATCTTCCAGCAG
3xFLAG-NLS-hSpCas9-P2A-Cre_F4	GACCCGACATTAGCGCTACAGCTTAAGCGGCAGGTTGGACCGGTGCCACCA
3xFLAG-NLS-hSpCas9-P2A-Cre_R5	AGAGTAATTCAACCCCAAACAACAACGTTTCTAATCGCCATCTTCCAGCAG
3xFLAG-NLS-hSpCas9-P2A-GFP_F2	CTAACTCGAACGCTAGCTGTGCGATCGTTTCAGGTTGGACCGGTGCCACCA
3xFLAG-NLS-hSpCas9-P2A-GFP_R3	AGGCCTCGGGATTCCTAGGAACAGCGGTTTTTACTTGTACAGCTCGTCCAT
3xFLAG-NLS-hSpCas9-P2A-GFP_F4	GACCCGACATTAGCGCTACAGCTTAAGCGGCAGGTTGGACCGGTGCCACCA
3xFLAG-NLS-hSpCas9-P2A-GFP_R5	AGAGTAATTCAACCCCAAACAACAACGTTTTTACTTGTACAGCTCGTCCAT
3xFLAG-NLS-hSpCas9-2A-GFP-2A-Csy4_F2	CTAACTCGAACGCTAGCTGTGCGATCGTTTCAGGTTGGACCGGTGCCACCA
3xFLAG-NLS-hSpCas9-2A-GFP-2A-Csy4_R3	AGGCCTCGGGATTCCTAGGAACAGCGGTTTTTAAAACCAGGGCACGAAACC
3xFLAG-NLS-hSpCas9-2A-GFP-2A-Csy4_F4	GACCCGACATTAGCGCTACAGCTTAAGCGGCAGGTTGGACCGGTGCCACCA
3xFLAG-NLS-hSpCas9-2A-GFP-2A-Csy4_R5	AGAGTAATTCAACCCCAAACAACAACGTTTTTAAAACCAGGGCACGAAACC
3xFLAG-NLS-hSpCas9-T2A-Csy4-E2A-tGFP_F2	CTAACTCGAACGCTAGCTGTGCGATCGTTTCAGGTTGGACCGGTGCCACCA
3xFLAG-NLS-hSpCas9-T2A-Csy4-E2A-tGFP_R3	AGGCCTCGGGATTCCTAGGAACAGCGGTTTTCATTCTTCACCGGCATCTGC
3xFLAG-NLS-hSpCas9-T2A-Csy4-E2A-tGFP_F4	GACCCGACATTAGCGCTACAGCTTAAGCGGCAGGTTGGACCGGTGCCACCA
3xFLAG-NLS-hSpCas9-T2A-Csy4-E2A-tGFP_R5	AGAGTAATTCAACCCCAAACAACAACGTTTTCATTCTTCACCGGCATCTGC
hSpCas9-2A-Puro_F2	CTAACTCGAACGCTAGCTGTGCGATCGTTTGACAAGAAGTACAGCATCGGC
hSpCas9-2A-Puro_R3	AGGCCTCGGGATTCCTAGGAACAGCGGTTTTTATCAGGCACCGGGCTTGCG
hSpCas9-2A-Puro_F4	GACCCGACATTAGCGCTACAGCTTAAGCGGGACAAGAAGTACAGCATCGGC
hSpCas9-2A-Puro_R5	AGAGTAATTCAACCCCAAACAACAACGTTTTTATCAGGCACCGGGCTTGCG
tTR-KRAB-2A-rtTA3-2A-Luciferase_F2	CTAACTCGAACGCTAGCTGTGCGATCGTTTACCATGGCTAGATTAGATAAA
tTR-KRAB-2A-rtTA3-2A-Luciferase_R3	AGGCCTCGGGATTCCTAGGAACAGCGGTTTTTACACGGCGATCTTTCCGCC
tTR-KRAB-2A-rtTA3-2A-Luciferase_F4	GACCCGACATTAGCGCTACAGCTTAAGCGGACCATGGCTAGATTAGATAAA
tTR-KRAB-2A-rtTA3-2A-Luciferase_R5	AGAGTAATTCAACCCCAAACAACAACGTTTTTACACGGCGATCTTTCCGCC
iRFP670_F2	CTAACTCGAACGCTAGCTGTGCGATCGTTTACCATGGCACGGAAGGTAGAT
iRFP670_R3	AGGCCTCGGGATTCCTAGGAACAGCGGTTTTCACCTCTGGTGATGAGCGGC
iRFP670_F4	GACCCGACATTAGCGCTACAGCTTAAGCGGACCATGGCACGGAAGGTAGAT
iRFP670_R5	AGAGTAATTCAACCCCAAACAACAACGTTTTCACCTCTGGTGATGAGCGGC
CloverCP_F2	CTAACTCGAACGCTAGCTGTGCGATCGTTTACCATGGTGAGCAAGGGCGAG
CloverCP_R3	AGGCCTCGGGATTCCTAGGAACAGCGGTTTTTAGACGTTGATCCTGGCGCT
CloverCP_F4	GACCCGACATTAGCGCTACAGCTTAAGCGGACCATGGTGAGCAAGGGCGAG
CloverCP_R5	AGAGTAATTCAACCCCAAACAACAACGTTTTTAGACGTTGATCCTGGCGCT
YFP_F2	CTAACTCGAACGCTAGCTGTGCGATCGTTTACCATGGTGAGCAAGGGCGAG
YFP_R3	AGGCCTCGGGATTCCTAGGAACAGCGGTTTTTACTTGTACAGCTCGTCCAT
YFP_F4	GACCCGACATTAGCGCTACAGCTTAAGCGGACCATGGTGAGCAAGGGCGAG
YFP_R5	AGAGTAATTCAACCCCAAACAACAACGTTTTTACTTGTACAGCTCGTCCAT
H2B-Citrine_F2	CTAACTCGAACGCTAGCTGTGCGATCGTTTACCATGCCAGAGCCAGCGAAG
H2B-Citrine_R3	AGGCCTCGGGATTCCTAGGAACAGCGGTTTTTACTTGTACAGCTCGTCCAT
H2B-Citrine_F4	GACCCGACATTAGCGCTACAGCTTAAGCGGACCATGCCAGAGCCAGCGAAG
H2B-Citrine_R5	AGAGTAATTCAACCCCAAACAACAACGTTTTTACTTGTACAGCTCGTCCAT
mNeonGreen_F2	CTAACTCGAACGCTAGCTGTGCGATCGTTTACCATGGTGAGCAAGGGCGAG
mNeonGreen_R3	AGGCCTCGGGATTCCTAGGAACAGCGGTTTTTACTTGTACAGCTCGTCCAT
mNeonGreen_F4	GACCCGACATTAGCGCTACAGCTTAAGCGGACCATGGTGAGCAAGGGCGAG
mNeonGreen_R5	AGAGTAATTCAACCCCAAACAACAACGTTTTTACTTGTACAGCTCGTCCAT
rtTA-2A-tdT-2A-Luciferase_F2	CTAACTCGAACGCTAGCTGTGCGATCGTTTACCATGTCTAGACTGGACAAG
rtTA-2A-tdT-2A-Luciferase_R3	AGGCCTCGGGATTCCTAGGAACAGCGGTTTTTAGACGTTGATCCTGGCGCT
rtTA-2A-tdT-2A-Luciferase_F4	GACCCGACATTAGCGCTACAGCTTAAGCGGACCATGTCTAGACTGGACAAG
rtTA-2A-tdT-2A-Luciferase_R5	AGAGTAATTCAACCCCAAACAACAACGTTTTTAGACGTTGATCCTGGCGCT
LacZ_F2	CTAACTCGAACGCTAGCTGTGCGATCGTTTACCATGACCATGATTACGGAT
LacZ_R3	AGGCCTCGGGATTCCTAGGAACAGCGGTTTTTATTTTTGACACCAGACCAA
LacZ_F4	GACCCGACATTAGCGCTACAGCTTAAGCGGACCATGACCATGATTACGGAT
LacZ_R5	AGAGTAATTCAACCCCAAACAACAACGTTTTTATTTTTGACACCAGACCAA
pSV40_F1	GATCAGTGTGAGGGAGTGTAAAGCTGGTTTCTGTGGAATGTGTGTCAGTTA
pSV40_R2	AAACGATCGCACAGCTAGCGTTCGAGTTAGCGAAAATGGATATACAAGCTC
pSV40_F3	AAACCGCTGTTCCTAGGAATCCCGAGGCCTCTGTGGAATGTGTGTCAGTTA
pSV40_R4	CCGCTTAAGCTGTAGCGCTAATGTCGGGTCCGAAAATGGATATACAAGCTC
pUAS_F1	GATCAGTGTGAGGGAGTGTAAAGCTGGTTTAGGCCTCCAAGGCGGAGTACT
pUAS_R2	AAACGATCGCACAGCTAGCGTTCGAGTTAGGGTAGATCTGCCAAAGTTGAG
pUAS_F3	AAACCGCTGTTCCTAGGAATCCCGAGGCCTAGGCCTCCAAGGCGGAGTACT
pUAS_R4	CCGCTTAAGCTGTAGCGCTAATGTCGGGTCGGTAGATCTGCCAAAGTTGAG
CMV_F1	GATCAGTGTGAGGGAGTGTAAAGCTGGTTTTTTGCGCTGCTTCGCGATGTA
CMV_R2	AAACGATCGCACAGCTAGCGTTCGAGTTAGAATTTCGATAAGCCAGTAAGC
CMV_F3	AAACCGCTGTTCCTAGGAATCCCGAGGCCTTTTGCGCTGCTTCGCGATGTA
CMV_R4	CCGCTTAAGCTGTAGCGCTAATGTCGGGTCAATTTCGATAAGCCAGTAAGC
pGK_F1	GATCAGTGTGAGGGAGTGTAAAGCTGGTTTATTCTACCGGGTAGGGGAGGC
pGK_R2	AAACGATCGCACAGCTAGCGTTCGAGTTAGGTCTCCCGGAGATGAGGAAGA
pGK_F3	AAACCGCTGTTCCTAGGAATCCCGAGGCCTATTCTACCGGGTAGGGGAGGC
pGK_R4	CCGCTTAAGCTGTAGCGCTAATGTCGGGTCGTCTCCCGGAGATGAGGAAGA
HRE_F1	GATCAGTGTGAGGGAGTGTAAAGCTGGTTTAGGTACCGAGCTCTGTCACGT
HRE_R2	AAACGATCGCACAGCTAGCGTTCGAGTTAGGGATCTCGAGCTAGCGTCGTG
HRE_F3	AAACCGCTGTTCCTAGGAATCCCGAGGCCTAGGTACCGAGCTCTGTCACGT
HRE_R4	CCGCTTAAGCTGTAGCGCTAATGTCGGGTCGGATCTCGAGCTAGCGTCGTG
CCSP_F1	GATCAGTGTGAGGGAGTGTAAAGCTGGTTTCCTGGGAATGGCTAACACTTG
CCSP_R2	AAACGATCGCACAGCTAGCGTTCGAGTTAGGGGTATGTGTGGGTATGCGTG
CCSP_F3	AAACCGCTGTTCCTAGGAATCCCGAGGCCTCCTGGGAATGGCTAACACTTG
CCSP_R4	CCGCTTAAGCTGTAGCGCTAATGTCGGGTCGGGTATGTGTGGGTATGCGTG
pUBC_F1	GATCAGTGTGAGGGAGTGTAAAGCTGGTTTGATCTGGCCTCCGCGCCGGGT
pUBC_R2	AAACGATCGCACAGCTAGCGTTCGAGTTAGTCCTAGCGCGTTAGCTGTCTA
pUBC_F3	AAACCGCTGTTCCTAGGAATCCCGAGGCCTGATCTGGCCTCCGCGCCGGGT
pUBC_R4	CCGCTTAAGCTGTAGCGCTAATGTCGGGTCTCCTAGCGCGTTAGCTGTCTA
pCAG_F1	GATCAGTGTGAGGGAGTGTAAAGCTGGTTTACTAGTTATTAATAGTAATCAATTACG
pCAG_R2	AAACGATCGCACAGCTAGCGTTCGAGTTAGTTTGCCAAAATGATGAGACAGCAC
pCAG_F3	AAACCGCTGTTCCTAGGAATCCCGAGGCCTACTAGTTATTAATAGTAATCAATTACG
pCAG_R4	CCGCTTAAGCTGTAGCGCTAATGTCGGGTCTTTGCCAAAATGATGAGACAGCAC
pTRE_F1	GATCAGTGTGAGGGAGTGTAAAGCTGGTTTCGACGGTTTCGATATGTCGAG
pTRE_R2	AAACGATCGCACAGCTAGCGTTCGAGTTAGTGACTTACGTATTCTCCAGGC
pTRE_F3	AAACCGCTGTTCCTAGGAATCCCGAGGCCTCGACGGTTTCGATATGTCGAG
pTRE_R4	CCGCTTAAGCTGTAGCGCTAATGTCGGGTCTGACTTACGTATTCTCCAGGC
pEFS_F1	GATCAGTGTGAGGGAGTGTAAAGCTGGTTTTCGAGTGGCTCCGGTGCCCGT
pEFS_R2	AAACGATCGCACAGCTAGCGTTCGAGTTAGCCGCGTCACGACACCTGTGTT
pEFS_F3	AAACCGCTGTTCCTAGGAATCCCGAGGCCTTCGAGTGGCTCCGGTGCCCGT
pEFS_R4	CCGCTTAAGCTGTAGCGCTAATGTCGGGTCCCGCGTCACGACACCTGTGTT
pU6_F1	GATCAGTGTGAGGGAGTGTAAAGCTGGTTTGAGGGCCTATTTCCCATGATT
pU6_R2	AAACGATCGCACAGCTAGCGTTCGAGTTAGGGTGTTTCGTCCTTTCCACAA
pU6_F3	AAACCGCTGTTCCTAGGAATCCCGAGGCCTGAGGGCCTATTTCCCATGATT
pU6_R4	CCGCTTAAGCTGTAGCGCTAATGTCGGGTCGGTGTTTCGTCCTTTCCACAA
